# Supplementary material for: Context-dependent Activities of Mitrephorone Link Lipid Redirection, Anti-inflammatory Action, and Ferroptosis Control to Hepatocyte Protection
Source: Theranostics. 2026 Mar 17;16(10):5406–39. doi: 10.7150/thno.127100 (PMC13080623; doi:10.7150/thno.127100)
Supplement: Supplementary file 2 — Tables S2-S6 as well as raw images. [file thnov16p5406s2.zip]

Archive with 6 entries (6 files):
- Table_S6.xlsx
- Raw_images.pdf
- Table_S2.xlsx
- Table_S3.xlsx
- Table_S4.xlsx
- Table_S5.xlsx
