# Supplementary material for: Context-dependent Activities of Mitrephorone Link Lipid Redirection, Anti-inflammatory Action, and Ferroptosis Control to Hepatocyte Protection
Source: Theranostics. 2026 Mar 17;16(10):5406–39. doi: 10.7150/thno.127100 (PMC13080623; doi:10.7150/thno.127100)
Supplement: Supplementary file 2 — Tables S2-S6 as well as raw images. [file thnov16p5406s2.zip › Table_S6.xlsx]

## Sheet: HepaRG PBMC coculture
nmol/1 × 106 PBMCs + HepaRG	challenge	BSA	PA 0.2 mM	PA/OA 1 mM (1/2)	AA 0.02 mM	AA 0.2 mM	AA 1 mM	BSA	PA 0.2 mM	PA/OA 1 mM (1/2)	AA 0.02 mM	AA 0.2 mM	AA 1 mM		challenge	BSA	PA 0.2 mM	PA/OA 1 mM (1/2)	AA 0.02 mM	AA 0.2 mM	AA 1 mM	BSA	PA 0.2 mM	PA/OA 1 mM (1/2)	AA 0.02 mM	AA 0.2 mM	AA 1 mM		challenge	BSA	PA 0.2 mM	PA/OA 1 mM (1/2)	AA 0.02 mM	AA 0.2 mM	AA 1 mM	BSA	PA 0.2 mM	PA/OA 1 mM (1/2)	AA 0.02 mM	AA 0.2 mM	AA 1 mM
	treatment	veh.	veh.	veh.	veh.	veh.	veh.	2 (10 µM)	2 (10 µM)	2 (10 µM)	2 (10 µM)	2 (10 µM)	2 (10 µM)		treatment	veh.	veh.	veh.	veh.	veh.	veh.	2 (10 µM)	2 (10 µM)	2 (10 µM)	2 (10 µM)	2 (10 µM)	2 (10 µM)		treatment	veh.	veh.	veh.	veh.	veh.	veh.	2 (10 µM)	2 (10 µM)	2 (10 µM)	2 (10 µM)	2 (10 µM)	2 (10 µM)
	n	1	1	1	1	1	1	1	1	1	1	1	1		n	2	2	2	2	2	2	2	2	2	2	2	2		n	3	3	3	3	3	3	3	3	3	3	3	3
	TG 16:0_16:0_16:0	0.00223008	0.0272751	0.152661	0.00341535	0.00105956	0.000599856	0.000855784	0.00815524	0.105465	0.00211869	0.000968784	0.000452352		TG 16:0_16:0_16:0	0.00374828	0.0225784	0.212224	0.00182132	0.00331879	0.000861406	0.00246932	0.0147584	0.128012	0.00266256	0.0050733	0.00214447		TG 16:0_16:0_16:0	0.00423643	0.0166325	0.0771777	0.00628474	0.00666692	0.00259842	0.00524241	0.0151431	0.0566361	0.00548248	0.0323058	0.00238814
	TG 16:0_16:0_16:1	0.00929681	0.145441	0.852114	0.0170356	0.00894226	0.00202541	0.0199638	0.10667	0.776914	0.0320041	0.0102372	0.0010549		TG 16:0_16:0_16:1	0.0154617	0.217842	1.27483	0.0228929	0.0159151	0.00217208	0.0380145	0.3066	1.42236	0.041348	0.0286752	0.00203161		TG 16:0_16:0_16:1	0.0286076	0.247867	1.04981	0.0407659	0.0275053	0.0030344	0.0575525	0.371203	1.05269	0.051956	0.0639903	0.00217918
	TG 16:0_16:0_18:1	0.0219822	0.618182	7.18682	0.0364784	0.0172329	0.00569982	0.0571377	0.258554	6.64431	0.11329	0.0208459	0.0026505		TG 16:0_16:0_18:1	0.0600743	0.586472	10.035	0.0790755	0.0451054	0.00519814	0.158426	0.558739	7.42826	0.186912	0.0848124	0.0105343		TG 16:0_16:0_18:1	0.176945	0.715303	4.3452	0.220943	0.114198	0.014021	0.243202	0.972033	4.7205	0.221785	0.306781	0.00868685
	TG 16:0_18:0_18:1	0.00742876	0.205509	1.32111	0.0108633	0.00444579	0.00299689	0.0133227	0.0614579	1.35116	0.0220672	0.00529272	0.00215927		TG 16:0_18:0_18:1	0.023223	0.111984	1.82671	0.0213499	0.0144066	0.00353102	0.0405488	0.124926	1.30323	0.0530946	0.0197969	0.00775021		TG 16:0_18:0_18:1	0.0905126	0.260287	0.673747	0.115928	0.0421069	0.0111959	0.0780663	0.413287	1.05269	0.105825	0.0962961	0.008657
	TG 16:0_16:1_16:1	0.0111649	0.125339	1.71744	0.015616	0.00394618	0.00151458	0.0148412	0.127222	1.09781	0.0191801	0.00283207	0.00156203		TG 16:0_16:1_16:1	0.0122838	0.195717	2.29083	0.00918247	0.00509133	0.00132924	0.025343	0.268145	1.88462	0.02058	0.0078581	0.000767496		TG 16:0_16:1_16:1	0.00991887	0.0993627	0.870047	0.0103826	0.00438047	0.000812225	0.0367538	0.203946	0.904947	0.0229499	0.0129223	0.000682112
	TG 16:0_16:1_18:1	0.184894	1.34515	19.3718	0.186281	0.0490919	0.0069545	0.252848	1.26126	13.6399	0.300525	0.0480059	0.00551304		TG 16:0_16:1_18:1	0.214019	2.00551	34.1898	0.0891433	0.0499327	0.0105448	0.444347	2.28401	26.1145	0.291221	0.130582	0.0075621		TG 16:0_16:1_18:1	0.204521	1.12442	13.2384	0.198776	0.0954535	0.00755984	0.540538	1.60524	11.2509	0.330734	0.206012	0.007851
	TG 16:0_18:1_18:1	0.404194	1.73867	17.0687	0.36429	0.101877	0.0219389	0.347969	1.65251	10.6325	0.380155	0.0969403	0.0137119		TG 16:0_18:1_18:1	0.433232	2.53207	26.2969	0.204847	0.0832715	0.0357929	0.580874	2.25304	18.0266	0.398867	0.250026	0.0274267		TG 16:0_18:1_18:1	0.39706	1.22762	8.10114	0.357402	0.17544	0.0199198	0.602934	1.37917	7.06782	0.350018	0.368472	0.0257023
	TG 18:0_18:1_18:1	0.0677277	0.287216	2.7402	0.0734197	0.0196223	0.00772523	0.118122	0.364441	3.25065	0.124973	0.020753	0.00468255		TG 18:0_18:1_18:1	0.125496	0.462404	4.90445	0.0560813	0.0167825	0.0114359	0.198942	0.743427	5.64765	0.136096	0.0532972	0.0108541		TG 18:0_18:1_18:1	0.163908	0.496814	4.20642	0.140982	0.0426162	0.00810917	0.271067	0.646584	4.42747	0.189401	0.0871014	0.00822415
	TG 16:0_18:1_18:2	0.237807	1.24086	42.9514	0.208439	0.0577084	0.00706205	0.417134	1.09234	23.6463	0.37917	0.0576163	0.00561906		TG 16:0_18:1_18:2	0.313389	1.57187	63.3339	0.094506	0.0556652	0.0122899	0.681271	2.03374	38.9086	0.389235	0.143596	0.00933035		TG 16:0_18:1_18:2	0.269005	0.985635	17.8942	0.213002	0.0901902	0.00578105	0.84739	1.6047	15.3108	0.435761	0.213156	0.00713456
	TG 16:0_16:0_20:4	0.00289765	0.107709	0.197836	0.018483	0.216964	0.00657631	0.0053392	0.160857	0.130443	0.0319079	0.189788	0.00330959		TG 16:0_16:0_20:4	0.00442888	0.178008	0.324196	0.0565605	0.272139	0.00816739	0.00831899	0.23011	0.37696	0.0345829	0.332909	0.00861627		TG 16:0_16:0_20:4	0.00545092	0.105004	0.234575	0.0276966	0.228437	0.00879531	0.00926995	0.12611	0.130312	0.0337453	0.565269	0.0094833
	TG 16:0_18:0_20:4	0.00187743	0.0482457	0.067394	0.00888863	0.0369281	0.00343811	0.00508222	0.0699727	0.0596805	0.0166289	0.0372581	0.00163992		TG 16:0_18:0_20:4	0.00460776	0.0868975	0.0696084	0.0200495	0.0737147	0.00457797	0.00854	0.143306	0.100669	0.0240768	0.0909566	0.00562157		TG 16:0_18:0_20:4	0.00806678	0.0936394	0.0706162	0.02429	0.0875757	0.00648755	0.0113137	0.127282	0.0754406	0.0311592	0.25469	0.00616575
	TG 18:0_18:0_20:4	0.000272649	0.00322287	0.00428919	0.000983127	0.00194978	0.000703624	0.000713149	0.00342735	0.00423475	0.00244444	0.00224759	0.000371458		TG 18:0_18:0_20:4	0.000879848	0.00387929	0.00552476	0.00182116	0.00383901	0.000924415	0.00166802	0.00901487	0.00860348	0.00385142	0.00648881	0.00238033		TG 18:0_18:0_20:4	0.00235314	0.00802203	0.00324003	0.00653426	0.00770406	0.00145641	0.00282634	0.0135964	0.005245	0.00729935	0.0231111	0.00184484
	TG 18:0_18:1_20:4	0.0243791	0.154093	2.48717	0.0604632	0.211399	0.0276598	0.0389102	0.207445	1.51991	0.0904116	0.195453	0.016464		TG 18:0_18:1_20:4	0.0326678	0.221431	3.33076	0.0682763	0.150066	0.040083	0.0655915	0.299196	2.27467	0.0920641	0.309878	0.0306765		TG 18:0_18:1_20:4	0.0302926	0.130568	1.06342	0.0598295	0.153789	0.021239	0.0626362	0.173647	0.86137	0.107712	0.365876	0.0340075
	TG 16:0_18:1_22:5	0.0116688	0.120207	1.55296	0.0181034	0.0090726	0.00079224	0.0164841	0.136239	0.92562	0.0279787	0.00910301	0.000553777		TG 16:0_18:1_22:5	0.0161638	0.132234	1.98585	0.0137352	0.00916364	0.00122862	0.0235742	0.140263	1.16416	0.0256442	0.0202259	0.000917233		TG 16:0_18:1_22:5	0.0136271	0.0630273	0.637485	0.0181565	0.0154359	0.000574705	0.0300219	0.0930014	0.549038	0.0317748	0.032732	0.000709277
	TG 16:0_18:1_22:6	0.0605535	0.481948	7.04134	0.0551145	0.0178795	0.00275778	0.0647527	0.536102	3.81594	0.0733654	0.0161126	0.00169098		TG 16:0_18:1_22:6	0.0689468	0.618869	8.94963	0.0335011	0.0185686	0.00368251	0.0959985	0.544045	4.90235	0.0661244	0.0328833	0.00283334		TG 16:0_18:1_22:6	0.0588332	0.243493	2.30419	0.0477513	0.0255527	0.00144919	0.108658	0.329859	1.90646	0.0748059	0.0542277	0.00224366
	Sum TG	1.04837	6.64906	104.713	1.07787	0.758118	0.0984451	1.37348	6.04666	67.6009	1.61622	0.713455	0.0614354		Sum TG	1.32862	8.94776	159.03	0.772844	0.816979	0.141819	2.37393	9.95333	109.691	1.76636	1.51706	0.129447		Sum TG	1.46334	5.81769	54.7696	1.48872	1.11705	0.113034	2.90747	8.07479	49.3724	2.00041	2.68294	0.12596
nmol/1 × 106 PBMCs + HepaRG	challenge	BSA	PA 0.2 mM	PA/OA 1 mM (1/2)	AA 0.02 mM	AA 0.2 mM	AA 1 mM	BSA	PA 0.2 mM	PA/OA 1 mM (1/2)	AA 0.02 mM	AA 0.2 mM	AA 1 mM		challenge	BSA	PA 0.2 mM	PA/OA 1 mM (1/2)	AA 0.02 mM	AA 0.2 mM	AA 1 mM	BSA	PA 0.2 mM	PA/OA 1 mM (1/2)	AA 0.02 mM	AA 0.2 mM	AA 1 mM		challenge	BSA	PA 0.2 mM	PA/OA 1 mM (1/2)	AA 0.02 mM	AA 0.2 mM	AA 1 mM	BSA	PA 0.2 mM	PA/OA 1 mM (1/2)	AA 0.02 mM	AA 0.2 mM	AA 1 mM
	treatment	veh.	veh.	veh.	veh.	veh.	veh.	2 (10 µM)	2 (10 µM)	2 (10 µM)	2 (10 µM)	2 (10 µM)	2 (10 µM)		treatment	veh.	veh.	veh.	veh.	veh.	veh.	2 (10 µM)	2 (10 µM)	2 (10 µM)	2 (10 µM)	2 (10 µM)	2 (10 µM)		treatment	veh.	veh.	veh.	veh.	veh.	veh.	2 (10 µM)	2 (10 µM)	2 (10 µM)	2 (10 µM)	2 (10 µM)	2 (10 µM)
	CE 16:1	0.00976389	0.0373892	0.0867125	0.0229429	0	0.105001	0.0271967	0.0282852	0.0640242	0.0179417	0	0.051641		CE 16:1	0.045195	0.0778831	0.108639	0.0204125	0.0123886	0.105561	0.0315005	0.112188	0.111752	0.0259499	0	0.108155		CE 16:1	0.0498214	0.107785	0.20106	0.032355	0.00660688	0.102809	0.0714895	0.086116	0.21634	0.0243172	0	0.0677978
	CE 18:1	0.239772	0.258556	1.36482	0.203327	0.229715	0.442237	0.195745	0.255431	1.29855	0.199408	0.196622	0.206914		CE 18:1	0.438019	0.582454	1.48885	0.197132	0.232129	0.416095	0.310802	0.609989	1.27489	0.252996	0.253168	0.426379		CE 18:1	0.738298	0.96461	2.05704	0.468802	0.196265	0.415339	0.627971	0.751173	1.98384	0.215404	0.405383	0.332092
	CE 18:2	0.0241804	0.0339099	0.0581572	0.0297592	0.0290633	0.335924	0.029644	0.0447089	0.0538701	0.0341985	0.0203095	0.164449		CE 18:2	0.0539306	0.0843465	0.0580331	0.0375841	0.0441289	0.303402	0.0435223	0.0939384	0.0666655	0.0481747	0.0339377	0.300164		CE 18:2	0.0810544	0.0996393	0.107984	0.0529654	0.0316722	0.333171	0.0798008	0.0934658	0.123752	0.0311867	0.042544	0.246276
	CE 18:3	0.00425286	0.00851123	0.0088058	0.0086396	0.0505316	0.0317349	0.00292098	0.00561863	0.00833704	0.00751366	0.0285618	0.0132399		CE 18:3	0.00485054	0.0121187	0.0101338	0.0140727	0.0611746	0.0280229	0.00696447	0.0203764	0.0114209	0.0101716	0.0374442	0.0289749		CE 18:3	0.0122446	0.0208442	0.0234315	0.00964892	0.0347576	0.032241	0.0140604	0.016911	0.0206556	0.00915927	0.0704146	0.0204106
	CE 20:3	0.0620106	0.0943194	0.0431021	0.11063	0.430674	0.0825809	0.0466922	0.0683311	0.0406057	0.0971266	0.247218	0.0393672		CE 20:3	0.122022	0.164169	0.0638239	0.173649	0.457024	0.0785352	0.0886173	0.169529	0.0592621	0.125696	0.296113	0.0789691		CE 20:3	0.142407	0.238945	0.101944	0.14136	0.376504	0.0895366	0.14341	0.216259	0.109602	0.083043	0.572598	0.0581498
	CE 20:4	0.173286	0.27857	0.192023	0.476835	1.9739	0.87399	0.124118	0.180776	0.164005	0.531166	1.16443	0.448445		CE 20:4	0.28568	0.433431	0.214458	0.964541	2.41114	0.712217	0.219392	0.386541	0.227084	0.606407	1.68884	0.837483		CE 20:4	0.444648	0.555558	0.32657	0.717261	1.35062	0.846871	0.384594	0.45168	0.392167	0.450688	2.58514	0.57451
	CE 20:5	0.0359757	0.0902014	0.0296018	0.0271546	0.0352912	0.0448243	0.0260914	0.0439405	0.0293934	0.0366576	0.0373083	0.0232775		CE 20:5	0.035402	0.119572	0.0226594	0.0500363	0.0612198	0.0401694	0.0456464	0.0831025	0.0471922	0.0360521	0.0335817	0.0442207		CE 20:5	0.09532	0.147932	0.0345931	0.0409906	0.0539448	0.0575753	0.0726144	0.130215	0.0817165	0.0281228	0.0748426	0.0234645
	CE 22:4	0.0564602	0.0539858	0.0382133	0.208348	1.95065	0.0258366	0.035557	0.0399931	0.0427327	0.20418	1.13821	0.00925178		CE 22:4	0.102896	0.0760518	0.0565225	0.417803	1.60401	0.0235278	0.0713124	0.0788577	0.0545429	0.259998	1.22507	0.0230154		CE 22:4	0.13394	0.131546	0.0891966	0.294689	0.93139	0.0227596	0.113827	0.112621	0.128916	0.200649	1.87727	0.0180819
	CE 22:5	0.072279	0.154905	0.142478	0.0755341	0.0226923	0.104325	0.0493013	0.115686	0.165565	0.0764572	0.024411	0.0481426		CE 22:5	0.10147	0.21189	0.201039	0.0976276	0.0411448	0.0816231	0.0713621	0.19138	0.157717	0.0719147	0.0243853	0.108237		CE 22:5	0.160218	0.28619	0.281905	0.11543	0.0437621	0.0974282	0.179099	0.284625	0.343535	0.0898511	0.0534838	0.0627587
	CE 22:6	0.160809	0.38085	0.384824	0.144861	0.145603	0.358912	0.110883	0.28521	0.40393	0.152509	0.108174	0.189425		CE 22:6	0.227157	0.504215	0.405439	0.207577	0.161025	0.336403	0.14991	0.385938	0.394204	0.130507	0.113146	0.334218		CE 22:6	0.417917	0.611945	0.549284	0.222455	0.11763	0.357916	0.37432	0.598389	0.87877	0.18383	0.240504	0.225993
	Sum CE	0.838791	1.3912	2.34874	1.30803	4.86812	2.40537	0.648149	1.06798	2.27101	1.35716	2.96525	1.19415		Sum CE	1.41662	2.26613	2.62959	2.18043	5.08539	2.12556	1.03903	2.13184	2.40473	1.56787	3.70569	2.28982		Sum CE	2.27587	3.16499	3.77301	2.09596	3.14315	2.35565	2.06119	2.74145	4.2793	1.31625	5.92219	1.62953
