# Supplementary material for: Context-dependent Activities of Mitrephorone Link Lipid Redirection, Anti-inflammatory Action, and Ferroptosis Control to Hepatocyte Protection
Source: Theranostics. 2026 Mar 17;16(10):5406–39. doi: 10.7150/thno.127100 (PMC13080623; doi:10.7150/thno.127100)
Supplement: Supplementary file 2 — Tables S2-S6 as well as raw images. [file thnov16p5406s2.zip › Table_S2.xlsx]

## Sheet: PBMC + A26187 10 min
pg/5 × 106 cells	treatment	veh.	1	1	2	2	3	3	4	4	5	5		treatment	veh.	veh.	average veh.	1	1	2	2	3	3	4	4	5	5		treatment	veh.	veh.	1	1	2	2	3	3	4	4	5	5		treatment	veh.	veh.	average veh.	1	1	1
	concentration [µM]		1	10	1	10	1	10	1	10	1	10		concentration [µM]				1	10	1	10	1	10	1	10	1	10		concentration [µM]			1	10	1	10	1	10	1	10	1	10		concentration [µM]				1	10	10
	n	1	1	1	1	1	1	1	1	1	1	1		n	2	2	2	2	2	2	2	2	2	2	2	2	2		n	3	3	3	3	3	3	3	3	3	3	3	3		n	4	4	4	4	4	4
	LTB4	45734.2	36886.7	quality contol failed	39880.7	24182.6	41755.8	38070.4	42421.1	45877.6	35750.6	34750.8		LTB4	55151.7	54383.1	54767.4	40297.7	15730.2	55312	24446.7	58288.9	42552.5	64747.6	58127.2	46726.4	48303.3		LTB4	quality contol failed	29613.1	12606.4	1599.68	18313.1	quality contol failed	36394.8	18791	quality contol failed	15748.2	28478.7	19660.7		LTB4	49889	67486.5	58687.8	26016.8	4599.08	9120.98
	LTB4-isomers	12698.8	13859.7		22247.7	8841.16	13478.3	10479.4	13958.7	13874	11695.4	10446		LTB4-isomers	18073.1	16165	17119.1	9344.62	3452.64	15862.4	4592.48	15496.3	10765.5	17705.7	15355.3	13380.7	13799.2		LTB4-isomers		7391.8	2085.2	311.271	3361.49		8038.49	3268.71		2559.09	5276.77	3665.01		LTB4-isomers	14816.7	12872.4	13844.5	10087	1513.03	2559.76
	5-HETE	29941.2	26446.7		21101.6	11363	29097.7	20275.8	23994.5	24978.2	23120.1	35908.7		5-HETE	16178.5	14691	15434.7	14393.7	10312.8	12487.3	5099.21	15609.2	11698.9	12757.1	15591.8	11805.3	14734.5		5-HETE		5130.02	2313.02	1055.38	1678.86		4093.74	1950.78		2201.26	2570.92	2280.36		5-HETE	22075.4	21794.1	21934.8	18587.8	7986.98	10370.9
	5-HEPE	641.476	625.484		459.597	260.154	734.518	468.807	524.757	633.474	521.596	862.944		5-HEPE	503.046	338.946	420.996	460.991	350.138	316.518	176.094	403.367	321.317	341.932	375.528	348.776	385.158		5-HEPE		251.895	115.766	70.6971	152.388		225.641	104.009		121.014	133.236	136.963		5-HEPE	273.792	276.657	275.225	216.021	69.3747	178.054
	20-OH-LTB4	4459.46	3807.77		6921.43	4263.75	4129.73	4381.39	4500.04	4998.13	3918.19	3107.54		20-OH-LTB4	1935.29	1690.74	1813.01	1643.21	682.32	2088.75	1062.01	1845.35	1434.62	2141.98	1944.57	1449.49	1386.16		20-OH-LTB4		474.139	267.217	53.3815	579.843		680.341	468.833		355.615	613.404	392.489		20-OH-LTB4	714.898	1224.16	969.53	456.718	91.5111	193.118
	5S,6R-diHETE	3239.13	3100.99		3463.55	1600.29	3613.66	3240.66	3212.14	3529.43	3447.33	3156.38		5S,6R-diHETE	778.998	635.716	707.357	455.371	174.04	728.766	215.098	636.015	457.096	772.745	527.809	592.685	534.05		5S,6R-diHETE		447.954	288.307	44.5064	406.2		662.348	364.069		260.392	594.934	365.046		5S,6R-diHETE	579.444	650.159	614.802	309.826	61.6447	100.724
	15-HETE	5083.96	5671.99		4695.3	4765.56	6835.14	5709.84	4423.61	7207.96	5911.68	10113.4		15-HETE	289.72	183.392	236.556	284.912	355.644	210.317	345.753	245.143	191.225	213.264	211.668	228.295	225.978		15-HETE		81.7494	96.3718	127.428	71.0069		131.351	99.1598		80.3247	87.6841	91.9042		15-HETE	163.906	272.661	218.284	225.778	260.637	359.566
	15-HEPE	133.766	129.72		132.898	133.63	179.641	156.588	108.716	183.69	147.221	289.174		15-HEPE	37.3831	14.7016	26.0423	37.356	25.3671	14.1082	24.9336	13.7674	7.75323	14.1486	14.0774	21.083	8.93134		15-HEPE		16.8088	13.0978	21.8689	23.9268		21.7275	20.3705		13.592	17.1273	12.822		15-HEPE	3.4085	11.5335	7.471	7.04106	6.29083	16.0519
	14-HDHA	150.526	183.476		195.434	181.846	210.105	175.72	152.226	179.159	178.637	319.047		14-HDHA	154.699	144.479	149.589	116.749	115.547	127.743	124.563	155.521	132.456	111.52	107.88	111.589	116.975		14-HDHA		197.511	224.835	214.356	157.748		235.352	270.69		151.074	190.852	186.376		14-HDHA	175.904	314.006	244.955	270.487	269.617	287.242
	12-HETE	7059.79	7393.1		8927.34	8105.68	8728.81	7175.32	6257.54	8103.41	6993.93	11429.4		12-HETE	11169.1	8750.42	9959.78	10344.4	9481.96	7875.88	12266.7	10034.6	8362.42	9225.89	9225.22	8463.47	9071.83		12-HETE		7828.93	8503.41	10287.5	5969.23		11893.2	9800.32		7667.47	8025.86	8624.28		12-HETE	15845.9	27269.2	21557.6	22646.3	24723.2	29746.1
	12-HEPE	101.793	102.889		113.422	108.2	119.345	90.9333	73.5249	120.581	87.0227	149.857		12-HEPE	262.398	146.74	204.569	210.336	213.667	137.115	291.778	179.555	158.758	158.104	160.075	158.838	168.91		12-HEPE		409.909	493.693	776.349	497.338		688.003	559.161		411.003	396.26	481.645		12-HEPE	176.031	275.772	225.901	269.751	256.616	446.481
	RvD5	23.756	23.7022		42.6034	41.4968	35.8382	32.6278	23.3182	37.0231	29.4691	31.9812		RvD5	15.616	9.57535	12.5957	7.14953	2.80693	12.1392	7.35361	6.65225	7.52133	10.6965	5.90997	9.94745	4.95075		RvD5		11.6098	6.91957	2.24292	14.7458		13.3275	11.0546		6.6911	12.3401	8.99952		RvD5	3.69078	8.1978	5.94429	2.16939	1.12408	2.06991
	5,15-diHETE	3030.47	2939		3047.51	1376.62	3413.88	3017.68	2899.77	3159.88	3188	2953.25		5,15-diHETE	747.704	521.723	634.714	423.545	136.072	710.344	228.286	586.051	405.142	623.72	446.9	486.408	476.56		5,15-diHETE		386.63	210.085	44.616	371.166		452.258	274.067		214.286	357.456	314.2		5,15-diHETE	313.305	381.885	347.595	202.55	36.3732	50.9693
	PGE2	322.132	348.396		313.198	397.96	423.384	360.133	401.352	467.942	297.298	218.226		PGE2	202.834	225.281	214.057	206.833	399.62	226.465	449.196	279.715	301.636	286.906	345.406	230.843	381.142		PGE2		168.333	184.47	171.449	151.274		210.8	192.381		139.472	133.536	171.334		PGE2	56.9726	122.493	89.7328	157.511	153.237	185.543
	PGD2	134.379	94.4045		99.8393	105.034	130.689	145.527	137.643	136.135	95.1401	126.351		PGD2	105.327	134.225	119.776	122.569	282.45	141.458	349.742	145.973	196.964	103.029	165.828	96.4671	171.85		PGD2		101.769	145.572	121.775	139.196		172.369	166.333		127.615	133.277	123.387		PGD2	30.839	30.7044	30.7717	40.7237	50.1557	59.8006
	PGF2a	68.6747	73.7015		77.2251	65.7291	80.8598	80.1763	87.1236	98.1284	62.4366	67.0647		PGF2a	51.6893	55.2179	53.4536	43.0398	63.2328	50.7558	58.8837	69.1889	70.5754	55.26	70.0089	50.7909	85.0913		PGF2a		65.4814	77.4829	67.1686	64.8215		113.403	85.6372		68.1972	66.2221	79.7199		PGF2a	19.4725	29.7869	24.6297	43.2266	29.2746	37.885
	TXB2	2923.93	2887.95		2613.05	2728.18	3196.14	2802.68	3056.79	3449.99	2440.69	2636.3		TXB2	2008.36	1972.47	1990.42	2009.37	2663.29	2105.87	2857.08	2303.78	2621.44	2062.25	2465.92	1814.37	2944.4		TXB2		3569.04	3670.6	2964.57	3428.69		4189.43	3291.45		3095.14	2805.89	3225.45		TXB2	1169.23	1910.2	1539.72	2275.16	1844.6	2041.97
	11-HETE	116.082	160.075		160.027	121.529	151.668	124.057	109.038	137.54	156.908	223.141		11-HETE	77.3519	50.7032	64.0276	77.2429	77.3519	52.1958	82.8346	53.2434	51.1398	59.6398	59.1746	49.3722	56.0426		11-HETE		55.2102	53.328	69.4175	41.0379		75.3733	56.8895		50.9689	45.6731	49.5306		11-HETE	67.759	120.166	93.9627	90.7675	108.633	150.008
	7-HDHA	344.264	427.224		356.867	198.004	374.154	245.649	295.967	279.126	283.025	409.293		7-HDHA	132.787	139.484	136.136	131.115	106.142	128.326	61.3981	155.177	134.638	151.211	175.014	114.96	140.587		7-HDHA		87.9875	62.6696	32.0276	63.6338		72.6049	56.631		35.3076	65.8944	41.4076		7-HDHA	97.6761	100.947	99.3116	123.353	53.1234	65.2531
	7-HDPA	89.7172	94.0742		78.0149	38.2469	111.75	46.7751	62.8281	87.1151	95.4783	164.724		7-HDPA	75.275	51.9459	63.6105	70.1408	66.1023	60.3587	27.6478	69.7422	54.3936	66.6563	69.7422	56.6368	61.1968		7-HDPA		25.9773	23.1931	35.5862	19.9487		24.8605	27.8757		22.5008	19.2873	26.4549		7-HDPA	58.4429	61.6718	60.0573	65.0946	37.4989	37.2315
	AA	2.0719e+06	1.77604e+06		1.19552e+06	691719	1.45334e+06	1.12093e+06	829111	1.81961e+06	1.50665e+06	869209		AA	92091	334306	213198	334109	108339	238632	383046	664018	288346	381702	405909	206083	662668		AA		161408	345864	18263.1	41676.6		123991	238767		77150.2	155689	87417.8		AA	1.58735e+06	2.44014e+06	2.01375e+06	2.08845e+06	1.95976e+06	1.25969e+06
	EPA	21310.7	20672.4		19784.3	13561	15580	10965.2	9250.97	22138.8	16578.2	11195.5		EPA	2100.24	4080.02	3090.13	4905.56	1935.99	3208.23	5409.49	8254.79	3375.49	3725.99	3923.62	3227.71	7673.37		EPA		4923.71	11131.9	702.016	1398.09		4836.02	6693.76		2154.44	3677.04	2412.79		EPA	9361.53	17239.3	13300.4	15592.8	14130.9	10603.1
	DHA	87666.6	77476		52293.9	32740.6	67139.2	49234.9	38351.8	61589.1	74260.1	39302.3		DHA	3048.24	11961.4	7504.81	11603.9	2945.71	9216.85	10101.7	28237.9	11166.6	14365.8	16657.8	7255.33	25244.1		DHA		9412.04	23826	864.998	2135.43		7516.21	12923.6		3589.59	9721.73	4122.78		DHA	49860.8	74102.7	61981.8	73525.7	59992.8	28990.5
	Vehicle control samples are identical to Waltl et al, 2022, bioRxiv, doi: https://doi.org/10.1101/2024.05.24.595516
[truncated: 9 more columns]
