# Supplementary material for: Context-dependent Activities of Mitrephorone Link Lipid Redirection, Anti-inflammatory Action, and Ferroptosis Control to Hepatocyte Protection
Source: Theranostics. 2026 Mar 17;16(10):5406–39. doi: 10.7150/thno.127100 (PMC13080623; doi:10.7150/thno.127100)
Supplement: Supplementary file 2 — Tables S2-S6 as well as raw images. [file thnov16p5406s2.zip › Table_S3.xlsx]

## Sheet: M1 - cmpd after polarization
pg/2 × 106 cells	treatment	veh.	1	1	2	2	5		treatment	veh.	veh.	average veh.	1	1	2	2	3	3	4	4	5	5		treatment	veh.	veh.	average veh.	1	1	2	3	3	4	4	5	5		treatment	veh.	veh.	average veh.	1	1	2	2	3	3	4	4
	concentration [µM]		1	10	1	10	1		concentration [µM]				1	10	1	10	1	10	1	10	1	10		concentration [µM]				1	10	10	1	10	1	10	1	10		concentration [µM]				1	10	1	10	1	10	1	10
	cell subtype	M1	M1	M1	M1	M1	M1		cell subtype	M1	M1	M1	M1	M1	M1	M1	M1	M1	M1	M1	M1	M1		cell subtype	M1	M1	M1	M1	M1	M1	M1	M1	M1	M1	M1	M1		cell subtype	M1	M1	M1	M1	M1	M1	M1	M1	M1	M1	M1
	n	1	1	1	1	1	1		n	2	2	2	2	2	2	2	2	2	2	2	2	2		n	3	3	3	3	3	3	3	3	3	3	3	3		n	4	4	4	4	4	4	4	4	4	4	4
	cell number [× 106]	1.538	1.538	1.538	1.538	1.538	1.538		cell number [× 106]	2	2	2	2	2	2	2	2	2	2	2	2	2		cell number [× 106]	1	1	1	1	1	1	1	1	1	1	1	1		cell number [× 106]	1.56	1.56	1.56	1.56	1.56	1.56	1.56	1.56	1.56	1.56	1.56
	LTB4	61366.8	54671.6	34434.8	39634	26202.3	42286.6		LTB4	67678.3	51549.2	59613.8	61627.5	29611.3	45974.6	12081.9	52856.6	42534.8	45072.5	36527.4	48413.4	50125.3		LTB4	19409.5	17106.7	18258.1	17023.1	9007.92	814.504	19090.7	16196.1	16105.6	13636.3	19894.4	12727.1		LTB4	25433.8	32705.5	29069.6	28922.6	13624.2	27577.7	3029.2	37029.6	29574.8	29897.2	23737.8
	LTB4-isomers	14655.4	14298.7	8173.78	17719.5	6477.04	9707.39		LTB4-isomers	14899	12365.1	13632	17958.1	8850.12	13133.7	3314.7	12834.3	13699.9	11449	10074.8	13958.2	12341.9		LTB4-isomers	3803.91	3416.88	3610.4	3113.24	1834.08	224.422	3773.65	3546.95	3245.25	2876.06	4740.46	2930.83		LTB4-isomers	7218.48	7354.23	7286.35	8133.37	4145.23	6876.97	847.887	8127.53	6619.12	6982.08	5655.17
	5-HETE	30582.1	21930.1	15482.2	21839.9	12587.2	20961.3		5-HETE	27862.2	18827.7	23344.9	23263.6	11133.5	20506.1	5559.42	19695.2	17373.5	16551.2	14645.5	18906.5	18553.7		5-HETE	14898.1	15284.3	15091.2	13665.7	7661.96	1685.75	16184.6	14344.2	12140.2	10266.4	17445.7	10981.1		5-HETE	14181.1	18427.6	16304.3	17205.5	11392.9	16880.7	3106.09	20594.9	16703	15352.6	12296.8
	5-HEPE	4022.3	2633.43	1923.68	2615.85	2066.86	3231.04		5-HEPE	3034.77	2104.87	2569.82	2697.27	1204.61	2438.39	574.226	2452.74	1980.48	2075.97	1238.88	2185.74	2152.27		5-HEPE	1087.6	1197.58	1142.59	1142.75	548.779	153.91	1274.67	1104.91	983.456	884.995	1955.18	1026.04		5-HEPE	1099.39	1499.67	1299.53	1539	886.006	1450.35	264.656	1716.86	1455.05	1271.31	962.319
	5S,6R-diHETE	4015.56	6147.18	2994.78	7113.7	2518.09	4060.52		5S,6R-diHETE	4900.97	4029.38	4465.18	5283.33	3382.16	3965.61	1502.52	4607.27	4644.78	3881.96	3081.62	5482.89	3891.88		5S,6R-diHETE	766.839	590.036	678.438	660.278	410.19	66.494	960.535	690.846	828.328	523.368	858.136	840.069		5S,6R-diHETE	2625.6	2222.2	2423.9	2438.73	1086.24	2139.6	297.561	2255.89	1596.54	2423.64	1662.97
	PGE2	32770.4	32460.1	35733.7	39024.6	44178	31277.9		PGE2	40368.7	40569.9	40469.3	39731.5	37507.5	43310.4	43476.2	39164.9	44657.2	42346.9	38420.4	35135.2	45469.1		PGE2	8661.21	11870.1	10265.7	9782.28	11936.5	10377	11718.3	12642.9	11713.9	13196.3	10772.7	11188		PGE2	11180.4	16846.9	14013.7	14345.9	15339.9	14806.2	15193.1	18184.3	20392.7	15805.7	17525
	PGD2	793.646	676.138	568.883	729.568	933.389	787.709		PGD2	509.243	580.663	544.953	526.826	525.757	591.408	617.494	592.707	625.334	627.036	699.728	538.667	680.559		PGD2	342.452	366.381	354.416	277.343	343.596	315.616	300.219	457.901	272.503	364.701	310.133	390.391		PGD2	295.628	555.801	425.715	468.883	540.902	428.38	482.732	450.195	459.096	398.493	479.46
	PGF2a	1237.85	1006.74	772.307	1085.42	954.195	1247.33		PGF2a	921.983	1298.52	1110.25	1195.42	954.894	1237.58	1185.17	1216.63	1224.08	1322.58	1362.31	1166.36	1285.37		PGF2a	643.802	1015.41	829.605	725.661	656.734	607.125	940.569	908.938	918.944	1043.83	863.834	813.429		PGF2a	624.324	838.418	731.371	719.778	630.416	641.643	656.756	805.937	935.804	871.136	980.811
	TXB2	16591.3	16740.8	14907.3	16900.1	20780.4	19943.9		TXB2	21649.6	27155.9	24402.7	25455.5	23572.9	27083.2	27722	26003.9	25153	26310.9	26493.6	24654.8	28679		TXB2	10405.7	12953.4	11679.5	11351	11238.7	10922.9	13096.6	12181	13526	14066.8	12266.2	10635.1		TXB2	9173.42	12825.2	10999.3	11583.4	11424.5	10870.5	12306.4	13401.3	13616.3	12055.8	13542.3
	PD1 1								PD1 1															PD1 1														PD1 1
	PDX 1								PDX 1															PDX 1														PDX 1
	RvD1								RvD1															RvD1														RvD1
	RvD2								RvD2															RvD2														RvD2
	RvD5	81.8318	145.104	80.9196	140.464	56.4294	97.7919		RvD5	63.6207	74.9211	69.2709	56.3992	30.7069	31.7445	9.41053	45.4866	48.0136	33.6719	36.7764	55.3686	46.1657		RvD5	27.6915	15.1048	21.3981	19.5865	7.49552	0.898041	13.1305	9.7209	6.88843	4.4437	25.5695	11.3494		RvD5	766.665	13.9032	390.284	6.89887	31.374	21.0894	20.2505	23.5798	23.4183	23.0671	21.5703
	RvD5n-3DPA								RvD5n-3DPA															RvD5n-3DPA														RvD5n-3DPA
	RvE4 = 5,15-diHEPE								RvE4 = 5,15-diHEPE															RvE4 = 5,15-diHEPE														RvE4 = 5,15-diHEPE
	MaR2								MaR2															MaR2														MaR2
	LXA4								LXA4															LXA4														LXA4
	18-HEPE	143.078	195.59	233.546	188.306	175.986	216.636		18-HEPE	232.38	149.818	191.099	151.532	220.63	178.997	136.967	158.839	146.694	148.53	179.751	142.599	178.444		18-HEPE	98.4061	156.884	127.645	175.052	198.428	137.729	124.864	120.094	148.601	152.57	241.114	141.966		18-HEPE	79.2018	93.0061	86.1039	108.747	178.408	102.965	84.9013	101.414	55.6621	79.9117	73.5544
	17-HDHA	301.841	378.45	457.079	358.396	402.147	427.308		17-HDHA	442.28	513.054	477.667	329.969	390.388	370.336	347.902	457.555	413.286	391.505	323.866	360.697	432.975		17-HDHA	229.2	361.539	295.369	294.478	345.92	305.007	311.992	325.315	290.471	191.668	428.992	329.135		17-HDHA	300.245	285.157	292.701	318.754	486.108	316.888	301.595	243.702	156.352	208.321	133.235
	17-HDPA	905.599	1149.89	1181.47	887.728	1011.07	1104.93		17-HDPA	1016.66	1246.74	1131.7	981.108	1073.34	959.265	939.486	1103.21	1166.18	1043.6	786.836	906.993	1231.31		17-HDPA	788.956	932.858	860.907	808.247	918.336	738.716	1012.71	1060.16	829.248	644.183	820.6	859.797		17-HDPA	792.018	570.008	681.013	888.101	1140.34	682.868	644.107	544.85	594.146	550.523	378.998
	15-HETE	2487.01	2215.25	3372.04	2653.27	4420.65	2954.46		15-HETE	3485.79	2989.76	3237.77	2974.55	3055.16	3458.41	3152.04	3069.46	2939.96	3024.8	3871.36	2653.72	3008.77		15-HETE	881.939	1350.22	1116.08	1451.9	1614.65	1707.58	1380.92	1384.27	1397.52	1498.76	1846.88	1432.89		15-HETE	1328.74	1832.35	1580.54	1920.88	2421.62	2141.19	2470.68	1800.51	1309.42	1572.58	1829.88
	15-HEPE	57.6245	43.1952	57.1082	42.4827	93.7473	50.9256		15-HEPE	69.1262	65.8877	67.5069	54.0104	62.7979	61.5885	58.1124	66.47	64.2554	54.6723	57.4303	49.5933	60.6439		15-HEPE	21.0587	34.1203	27.5895	20.4409	30.8803	38.1341	18.5978	25.0705	22.305	20.5449	43.0424	30.8641		15-HEPE	23.9181	31.9464	27.9322	27.5537	34.2931	42.1605	42.7938	27.3226	18.4336	27.6308	24.0198
	14-HDHA	53.5989	70.131	103.618	68.1226	51.3298	74.4655		14-HDHA	64.91	72.1492	68.5296	71.422	121.238	55.9421	48.321	57.7707	57.3642	49.5037	66.0641	53.8681	53.9432		14-HDHA	57.9828	55.8005	56.8917	64.1321	84.116	46.6193	47.5073	59.0137	47.8608	41.7492	79.7334	54.9858		14-HDHA	54.8544	36.8411	45.8478	68.1949	105.853	48.0996	42.5658	34.6877	29.0354	28.6957	24.7393
	14-HDPA	622.81	611.486	827.029	570.896	452.657	523.755		14-HDPA	383.842	2.41491	193.128	631.813	474.87	420.296	446.503	430.888	559.768	331.524	642.356	529.079	394.404		14-HDPA	356.067	369.282	362.674	367.882	486.391	234.747	325.612	363.588	302.51	245.807	358.632	317.068		14-HDPA	432.125	315.852	373.989	496.039	759.611	354.548	317.564	313.927	365.422	303.737	300.864
	12-HETE	218.46	175.588	337.49	156.9	135.299	231.879		12-HETE	191.379	185.14	188.26	182.736	290.211	152.985	115.169	165.319	145.092	118.118	109.255	155.315	156.616		12-HETE	146.955	169.209	158.082	183.83	266.388	121.553	164.675	175.904	123.612	101.755	203.092	171.459		12-HETE	109.399	99.5573	104.478	147.016	235.508	121.564	88.4492	105.309	95.8703	64.6315	36.6327
	12-HEPE	24.7019	26.5612	32.5752	16.3525	17.372	28.7831		12-HEPE	23.3968	20.0276	21.7122	20.8289	29.9365	21.5779	15.531	20.0753	19.1206	17.183	17.9873	18.8754	20.3083		12-HEPE	11.5845	16.1563	13.8704	17.2526	19.0017	13.1229	14.102	14.7818	16.1402	13.1588	23.8133	19.0472		12-HEPE	10.6849	11.0834	10.8841	13.5076	18.2308	10.8161	6.47343	12.6576	7.93585	7.75006	6.16205
	8.9-EET	323.188	254.696	368.179	349.711	363.818	242.737		8.9-EET	348.57	195.393	271.981	201.872	319.833	233.388	280.857	220.065	251.036	196.584	251.652	216.67	234.238		8.9-EET	484.104	436.863	460.483	490.965	831.221	572.915	391.838	432.143	445.804	552.641	528.831	388.48		8.9-EET	150.167	160.228	155.197	220.356	501.196	253.526	248.989	146.854	87.1117	186.22	171.537
	11.12-EET	167.149	132.184	127.489	98.0386	182.332	97.4428		11.12-EET	261.427	133.056	197.241	116.603	87.8185	127.078	148.834	126.494	112.936	147.074	162.115	135.545	130.346		11.12-EET	269.489	313.769	291.629	344.633	324.261	410.398	277.322	199.545	395.386	530.603	419.418	238.801		11.12-EET	148.266	109.581	128.924	148.812	153.578	129.191	119.188	83.9622	77.0157	108.477	127.53
	14.15-EET	351.803	300.907	379.169	289.931	516.113	375.851		14.15-EET	711.663	317.971	514.817	310.77	322.543	402.99	504.356	356.955	361.517	358.221	362.894	292.253	369.393		14.15-EET	765.787	751.838	758.813	868.421	757.416	953.764	640.186	601.083	859.764	1103.59	1116.42	631.279		14.15-EET	313.639	263.364	288.501	286.177	352.217	316.664	330.625	237.308	285.012	253.114	304.456
	5,15-diHETE	2543.95	3109.5	2088.52	4166.57	1482.67	2517.49		5,15-diHETE	3067.99	2579.34	2823.67	2835.71	1662.15	2491.03	932.865	2833.46	2950.49	2247.4	1647.49	2576.41	2454.14		5,15-diHETE	404.815	309.521	357.168	279.972	178.595	38.5538	339.089	303.301	258.266	174.557	393.572	214.994		5,15-diHETE	787.846	929.305	858.575	877.419	500.736	859.981	195.742	1032.54	818.984	755.062	541.342
	11-HETE	3584.08	3241.28	4310.15	3707.28	4583.45	4076.21		11-HETE	4252.88	3593.77	3923.33	3609.94	3492.19	4178.26	3433.62	3865.91	3620.26	3614.27	3887.35	3541.18	3802.74		11-HETE	1071.21	1267.12	1169.16	1218.55	1462.73	1291.01	1096.6	1203.45	1104.5	1092.08	1381.56	1169.82		11-HETE	1269.6	1872.12	1570.86	1376.7	2031.2	2072.33	1994.35	2105.59	1345.49	1713.02	1799.56
	11-HEPE	226.427	270.496	269.828	238.444	460.835	323.095		11-HEPE	237.432	206.063	221.748	188.638	199.821	246.196	219.672	225.621	205.986	208.965	242.569	181.58	220.958		11-HEPE	55.012	59.7549	57.3835	56.8066	68.8962	78.3483	50.8579	54.3864	50.5498	63.4205	89.4574	66.3974		11-HEPE	57.6052	101.198	79.4016	69.6695	78.0426	109.555	103.413	115.776	66.2363	77.8337	100.056
	7-HDHA	2171.42	2643.68	1736.49	2062.4	947.618	2288.17		7-HDHA	1442	1073.87	1257.94	1273.9	829.397	993.878	343.16	1068.55	840.88	834.877	739.354	1194.21	1034.11		7-HDHA	1213.31	883.379	1048.34	824.658	527.529	148.4	841.624	740.641	644.823	427.195	1104.26	742.682		7-HDHA	1153.18	976.104	1064.64	1116.09	825.824	905.311	173.884	1047.13	706.722	761.15	537.064
	7-HDPA	1193.44	1139.15	1327.09	1007.29	592.261	1017.93		7-HDPA	663.942	586.702	625.322	672.906	916.131	568.636	327.831	566.045	537.058	495.102	462.605	594.584	615.656		7-HDPA	736.521	607.022	671.771	693.369	784.034	231.464	565.682	607.204	474.993	347.52	565.302	539.873		7-HDPA	639.95	570.929	605.439	664.884	965.608	521.622	242.459	502.283	469.063	432.102	284.698
	4-HDHA	774.304	729.699	846.262	641.137	456.887	645.558		4-HDHA	599.623	581.463	590.543	647.223	916.131	548.858	485.072	559.692	532.762	509.663	566.386	554.273	687.803		4-HDHA	576.779	663.741	620.26	586.697	753.786	412.039	540.847	580.271	547.967	432.281	498.438	642.705		4-HDHA	523.365	486.21	504.788	506.532	928.823	413.801	350.218	420.343	313.602	429.39	324.214
	AA	2.69185e+06	2.5299e+06	1.76732e+06	2.31078e+06	1.2262e+06	2.1538e+06		AA	2.39778e+06	3.61391e+06	3.00585e+06	2.45509e+06	2.56653e+06	3.29444e+06	3.00389e+06	3.25162e+06	3.36571e+06	3.05868e+06	3.02498e+06	3.08019e+06	3.32476e+06		AA	3.32955e+06	3.95818e+06	3.64387e+06	3.06473e+06	3.5359e+06	2.95778e+06	3.39668e+06	3.25756e+06	3.31858e+06	3.57428e+06	2.09492e+06	2.58466e+06		AA	2.03735e+06	2.56047e+06	2.29891e+06	2.49475e+06	2.1346e+06	1.83293e+06	2.18239e+06	2.45967e+06	2.87491e+06	2.56063e+06	2.40447e+06
	EPA	306106	283969	173016	246125	143942	290240		EPA	240033	386561	313297	252918	246486	336792	320646	339973	296832	344873	315312	329436	372709		EPA	290704	355851	323277	280152	277464	278314	259037	280995	291063	283183	238026	232922		EPA	203282	233952	218617	247669	193739	229029	263993	226177	269841	218645	213486
	DHA	1.67925e+06	1.55833e+06	991825	1.50281e+06	678196	1.36177e+06		DHA	1.18867e+06	1.81152e+06	1.50009e+06	1.17196e+06	1.0216e+06	1.65368e+06	1.49024e+06	1.69274e+06	1.68297e+06	1.54589e+06	1.51477e+06	1.55633e+06	1.68688e+06		DHA	1.70131e+06	1.90222e+06	1.80177e+06	1.46408e+06	1.42303e+06	1.15562e+06	1.54074e+06	1.5858e+06	1.65891e+06	1.61632e+06	870589	1.20736e+06		DHA	1.12517e+06	1.52986e+06	1.32752e+06	1.38726e+06	1.02274e+06	1.0115e+06	1.10388e+06	1.55284e+06	1.53796e+06	1.41094e+06	1.28629e+06
	DPA	57218.2	45874.4	26924.4	39797	12944.7	29222.9		DPA	15931	65178.2	40554.6	50468.4	31138	39442.9	49377.8	37421.2	66296	37527.7	45815.5	54641.9	61580.5		DPA	44296.5	52355.6	48326	30381.2	36503.8	21109.1	43435.6	50571.5	41212.9	36705.1	13704.3	21972.4		DPA	35916	43951.7	39933.9	32665.7	22538.1	15332.7	16850.9	36730	55792.9	51489	41688.9
	Vehicle control samples are identical to Waltl et al, 2022, bioRxiv, doi: https://doi.org/10.1101/2024.05.24.595516
[truncated: 8 more columns]

## Sheet: M1 - cmpd during polarization
pg/2 × 106 cells	treatment	veh.	veh.	average veh.	1	1	2	2	3	3	4	4	5	5		treatment	veh.	veh.	average veh.	1	1	2	2	3	3	4	4	5		treatment	veh.	veh.	average veh.	1	1	2	2	3	3	4	4	5	5
	concentration [µM]				1	10	1	10	1	10	1	10	1	10		concentration [µM]				1	10	1	10	1	10	1	10	10		concentration [µM]				1	10	1	10	1	10	1	10	1	10
	cell subtype	M1	M1	M1	M1	M1	M1	M1	M1	M1	M1	M1	M1	M1		cell subtype	M1	M1	M1	M1	M1	M1	M1	M1	M1	M1	M1	M1		cell subtype	M1	M1	M1	M1	M1	M1	M1	M1	M1	M1	M1	M1	M1
	n	1	1	1	1	1	1	1	1	1	1	1	1	1		n	2	2	2	2	2	2	2	2	2	2	2	2		n	3	3	3	3	3	3	3	3	3	3	3	3	3
	cell number [× 106]	1	1	1	1	1	1	1	1	1	1	1	1	1		cell number [× 106]	1.76	1.76	1.76	1.76	1.76	1.76	1.76	1.76	1.76	1.76	1.76	1.76		cell number [× 106]	1.38	1.38	1.38	1.38	1.38	1.38	1.38	1.38	1.38	1.38	1.38	1.38	1.38
	LTB4	7470.83	11765.1	9617.96	12807.9	16644.1	16555.1	14515.8	10273	12316.3	9146.79	12753.4	13853.3	8179.49		LTB4	6273.59	9561.58	7917.58	8952.63	7226.55	8064.42	8151.32	7469.81	11791.4	8725.15	8420.36	7358.61		LTB4	14645.3	21225.8	17935.5	25401.5	21139.2	21704.2	20661.5	18884.4	19680.8	21502.9	20534.4	22478	17900.2
	LTB4-isomers	1688.29	2214.97	1951.63	2554.75	3158.49	3696.23	3610.38	2143.77	10569.1	1921.18	2414.31	2696.31	1506.66		LTB4-isomers	4467.41	8296.36	6381.88	7988.66	6676.44	7455.96	6409.86	7360.45	9206.33	5969.84	7360.45	5961.05		LTB4-isomers	4452.16	6144.87	5298.52	8512.6	6858.77	6707.51	7112.55	5334.22	6178.27	6586.12	6833.2	7435.04	5442.15
	5-HETE	6586.6	9385.61	7986.1	11193.3	15237.5	14068.6	14340.1	7670.53	10165.3	7000.52	8936.54	11270	5940.52		5-HETE	21334.2	28309	24821.6	29134.4	27189.3	26225.5	27621.2	25170.3	34182.9	25388.2	24506.4	23005.8		5-HETE	15608.4	20116.6	17862.5	26150	22687.7	23550.8	21122.3	16477.9	16892.4	18962.1	19118.4	24482	14683.6
	5-HEPE	822.869	709.251	766.06	828.06	1531.23	1005.65	1158.48	559.209	527.71	570.529	917.195	866.196	498.174		5-HEPE	2146.08	3413.4	2779.74	3204.65	4595.12	3175.1	3162.95	3007.85	4132.81	2794.28	2770.77	2659.65		5-HEPE	1117.6	1935.99	1526.8	2053.02	2338.73	1856.35	1539.21	1550.26	1804.57	1872.77	1873.89	2049.53	1294.37
	5S,6R-diHETE	570.628	719.148	644.888	707.628	648.718	849.692	639.671	838.376	2797.46	658.168	808.165	668.632	634.551		5S,6R-diHETE	656.83	935.593	796.211	1171.24	878.869	1011.88	828.053	1017.75	1013.56	1064.07	1165.86	951.294		5S,6R-diHETE	565.144	727.694	646.419	1047.2	728.207	885.935	743.789	870.137	846.634	1358.59	1047.52	728.061	890.783
	PGE2	7470.34	9731.5	8600.92	9665.97	12412.5	13049.1	17315.1	9224.33	12676.2	9142.15	10780.5	10020.2	8186.99		PGE2	6421.49	12501.2	9461.33	9080	10668.6	11083.9	16036.7	12906.4	17190.9	12071.9	13243.1	12699.3		PGE2	17115.7	6591.59	11853.7	20487.5	22469.1	24012.9	25106.2	6846.99	8818.85	6834.11	7390.13	22473.1	6714.4
	PGD2	282.209	278.734	280.471	361.412	466.206	338.111	500.601	418.135	345.299	392.353	460.571	398.499	298.984		PGD2	195.606	434.657	315.131	186.579	364.153	222.912	361.563	316.472	350.602	335.224	467.009	275.453		PGD2	905.847	319.733	612.79	974.615	929.435	679.618	725.864	381.505	691.87	634.987	359.815	1306.56	403.478
	PGF2a	648.263	1255.27	951.769	879.702	1042.48	981.406	724.266	1119.12	945.985	1232.17	1226.77	1002.43	1087.84		PGF2a	631.745	1267.34	949.541	877.205	838.477	829.937	664.707	1244.39	926.046	1155.42	1281.18	1092.31		PGF2a	504.579	499.812	502.196	738.402	661.768	747.337	584.361	466.624	413.388	505.985	554.98	700.888	462.531
	TXB2	9669.84	13280	11474.9	12669.2	12451.8	13227.2	10894.1	11739.6	11022	12294	12610.6	12923.7	11292.9		TXB2	9851.62	15512.8	12682.2	12337.5	13382.4	12583.3	12104.5	15708.5	13411.3	14774.8	15249.1	14649.2		TXB2	12710.3	15903.4	14306.8	15270.4	14108.6	14767.4	11619.2	14650	14106.4	15563.2	15815	15832.8	15386.1
	PD1 1															PD1 1														PD1 1
	PDX 1															PDX 1														PDX 1
	RvD1															RvD1														RvD1
	RvD2															RvD2														RvD2
	RvD5															RvD5	21.9309	14.9767	18.4538	30.8761	32.6408	25.9133	22.9153	16.1232	20.3033	16.3792	14.6968	12.2544		RvD5	17.0844	10.9854	14.0349	16.9711	14.4015	12.2907	10.3496	11.8484	13.3346	16.1542	11.7802	10.144	11.8678
	RvD5n-3DPA															RvD5n-3DPA														RvD5n-3DPA
	RvE4 = 5,15-diHEPE															RvE4 = 5,15-diHEPE														RvE4 = 5,15-diHEPE
	MaR2															MaR2														MaR2
	LXA4															LXA4														LXA4
	18-HEPE	280.407	253.861	267.134	118.447	162.506	111.038	121.389	217.593	270.488	234.73	299.615	110.739	302.762		18-HEPE	88.3893	106.589	97.4889	95.966	183.368	117.638	115.341	129.388	140.226	93.218	84.8763	124.613		18-HEPE	96.3748	119.999	108.187	94.125	121.348	110.582	89.7236	122.571	126.685	124.953	118.383	89.7723	102.47
	17-HDHA	313.8	396.526	355.163	294.935	312.673	309.565	301.635	324.533	582.608	297.548	362.053	288.6	396.505		17-HDHA	142.969	191.679	167.324	190.827	284.114	186.942	173.287	229.934	151.298	205.494	210.772	191.858		17-HDHA	263.848	285.178	274.513	250.856	234.761	226.612	164.823	363.648	475.462	369.557	336.469	156.494	340.858
	17-HDPA	641.507	921.552	781.529	787.972	803.844	756.377	708.652	1011.87	1207.36	916.165	842.984	818.093	888.415		17-HDPA	344.438	487.35	415.894	455.48	466.754	399.183	312.216	565.186	443.968	484.591	444.283	451.183		17-HDPA	646.323	599.994	623.158	613.665	542.833	525.267	380.945	775.996	844.566	722.054	689.779	471.661	644.096
	15-HETE	1533.55	1256.88	1395.22	1279.75	1467.73	1388.54	1589.72	1100.82	1409.29	1175.82	1393.7	1281.33	1224.31		15-HETE	869.289	1314.07	1091.68	1211.72	1710.37	1364.3	1504.63	1572.36	1434.67	1263.33	1185.68	1382.39		15-HETE	1777.17	991.335	1384.25	1827.99	1745.32	2005.48	1621.73	1182.77	1325.63	1059.23	1053.22	1706.36	946.859
	15-HEPE	41.0045	37.3801	39.1923	23.0111	25.2147	24.6986	22.563	30.347	70.651	31.1148	39.3223	23.3748	37.3382		15-HEPE	21.5492	33.5212	27.5352	30.2084	53.3586	37.6348	36.0146	38.8597	50.131	35.5616	31.2212	33.7108		15-HEPE	38.2249	38.0234	38.1242	27.6374	28.5314	32.4335	20.2199	39.0479	46.6652	36.2977	34.4961	17.7486	29.8292
	14-HDHA	48.8218	89.7113	69.2666	42.1341	45.1547	48.6706	46.9799	87.3424	209.658	93.0772	73.8286	45.8795	94.3018		14-HDHA	24.8448	24.2454	24.5451	28.1823	44.9472	31.8903	33.911	34.4086	28.1107	28.0022	24.3784	24.6595		14-HDHA	101.585	57.9777	79.7815	78.26	89.4768	70.927	64.332	72.4641	84.4194	61.6202	61.8556	63.7848	63.0915
	14-HDPA	262.251	492.653	377.452	279.053	293.999	280.343	284.336	489.882	811.463	485.028	392.716	260.841	509.669		14-HDPA	178.883	178.058	178.471	161.853	190.777	153.713	145.17	213.071	221.488	187.859	180.289	165.434		14-HDPA	650.912	490.395	570.654	678.886	597.403	530.145	475.991	575.739	743.867	512.21	483.792	621.994	531.867
	12-HETE	155.219	179.994	167.606	143.07	160.996	159.243	171.078	180.496	393.22	172.082	192.621	136.566	196.413		12-HETE	111.366	141.361	126.364	143.569	232.873	187.207	176.286	185.737	184.31	138.528	126.163	158.506		12-HETE	187.901	121.439	154.67	193.235	203.85	187.5	154.193	165.038	159.974	145.898	131.693	168.424	133.28
	12-HEPE	23.3197	23.5767	23.4482	12.6114	19.3221	13.6851	14.7816	18.9797	27.349	21.5831	26.1483	10.5769	25.4309		12-HEPE	10.3848	13.3244	11.8546	14.8426	27.0618	19.7872	17.9195	16.3243	19.1354	13.557	13.5632	14.1051		12-HEPE	13.6861	14.9323	14.3092	15.1695	19.4105	14.3397	13.2139	16.7784	18.2941	16.0849	13.9185	13.9408	12.5626
	8.9-EET	197.697	144.898	171.298	276.041	351.062	282.542	312.769	426.863	848.348	476.645	330.084	262.027	371.731		8.9-EET	211.854	174.362	193.108	168.299	173.181	230.57	198.863	211.14	144.686	281.789	172.679	262.832		8.9-EET	387.794	288.797	338.295	395.029	261.364	341.505	247.12	361.671	509.176	298.551	255.708	240.105	289.286
	11.12-EET	207.784	251.543	229.663	158.598	183.594	137.423	157.478	212.837	405.732	259.879	250.525	126.864	224.442		11.12-EET	112.24	107.821	110.031	123.896	82.1451	112.932	112.358	169.298	77.7934	172.204	103.022	219.146		11.12-EET	265.413	152.798	209.106	105.983	110.577	139.041	64.7074	112.213	159.168	119.23	104.177	101.884	110.138
	14.15-EET	411.533	591.184	501.358	288.087	399.441	333.114	334.641	475.614	474.583	644.309	621.235	288.111	398.618		14.15-EET	210.451	219.954	215.203	277.872	232.451	254.097	245.596	357.264	237.344	278.231	208.971	415.375		14.15-EET	608.079	329.597	468.838	327.585	277.161	269.138	244.839	310.744	405.229	278.52	422.233	236.543	248.158
	5,15-diHETE	207.081	217.089	212.085	221.664	304.209	291.703	270.067	214.974	809.633	185.788	247.091	252.004	164.583		5,15-diHETE	375.293	546.011	460.652	575.727	551.387	613.243	568.369	520.141	602.021	482.267	566.376	464.696		5,15-diHETE	262.184	241.661	251.923	457.275	376.619	441.91	435.075	224.343	288.524	241.047	248.227	403.053	230.164
	11-HETE	1301.27	1115.29	1208.28	1129.54	1318.07	1352.09	1427.31	1009.71	1861.83	1011.98	1267.51	1165.54	987.78		11-HETE	953.717	1193.31	1073.51	1165.38	1592.23	1479.58	1601.37	1421.8	1293.41	1271.05	1278.19	1396.06		11-HETE	1603.02	839.975	1221.49	1618.37	1730.11	1942.18	1825.76	848.545	930.803	865.846	828.665	1478.29	766.905
	11-HEPE	91.5638	63.1368	77.3503	51.9116	77.6325	54.4362	64.0771	50.8616	121.418	56.1697	76.133	53.978	59.6501		11-HEPE	68.2156	82.3694	75.2925	87.3718	154.127	114.339	108.588	104.475	129.489	93.6646	84.5362	102.443		11-HEPE	75.2202	57.8771	66.5486	71.4586	100.735	94.8371	75.195	61.2611	67.0172	60.7421	57.4235	63.0113	48.7055
	7-HDHA	576.953	746.515	661.734	686.59	854.705	827.837	770.987	733.634	897.528	681.435	820.979	644.989	668.649		7-HDHA	954.043	856.405	905.224	1246.13	1166.89	1066.58	966.476	849.71	1030.64	825.442	971.687	737.649		7-HDHA	475.755	720.793	598.274	693.709	664.18	656.99	578.641	662.92	700.827	740.177	644.004	613.444	585.542
	7-HDPA	378.045	599.298	488.672	538.03	601.643	563.985	542.425	543.389	882.774	558.082	528.135	454.101	502.656		7-HDPA	954.043	868.728	911.385	1246.13	1166.89	1066.58	966.476	849.71	1030.64	825.442	971.687	737.649		7-HDPA	429.097	408.796	418.947	517.317	431.538	381.347	390.83	386.703	484.001	418.734	423.022	420.363	370.146
	4-HDHA	407.498	651.462	529.48	527.992	570.63	581.575	627.726	612.353	1320.47	633.531	617.85	493.227	669.818		4-HDHA	298.139	326.543	312.341	300.789	300.982	292.525	285.369	339.884	301.759	331.6	339.505	300.073		4-HDHA	488.758	412.796	450.777	520.282	508.367	439.077	422.765	449.715	510.8	431.134	427.758	398.276	417.547
	AA	1.45972e+06	4.11139e+06	2.78556e+06	2.84626e+06	3.4118e+06	3.41984e+06	3.81343e+06	3.63757e+06	4.89725e+06	3.8684e+06	3.66068e+06	3.095e+06	3.58485e+06		AA	2.31916e+06	2.42019e+06	2.36968e+06	2.26716e+06	2.84625e+06	1.96278e+06	2.18777e+06	2.30921e+06	1.01139e+06	2.48919e+06	2.31879e+06	2.3025e+06		AA	3.64881e+06	3.35424e+06	3.50152e+06	2.9573e+06	3.26034e+06	2.69695e+06	2.88779e+06	3.22432e+06	2.86512e+06	3.22163e+06	3.31828e+06	3.51194e+06	3.36384e+06
	EPA	134379	424385	279382	246836	310761	258264	318008	349185	502085	378589	355202	240617	391720		EPA	216567	243912	230240	234666	404605	221550	206988	262034	107178	230300	236558	251891		EPA	360494	409059	384777	304517	365086	281960	274756	384683	356977	386830	402656	381798	400407
	DHA	714328	2.00089e+06	1.35761e+06	1.46687e+06	1.68436e+06	1.60937e+06	2.11422e+06	1.83024e+06	2.5967e+06	1.90524e+06	1.87743e+06	1.53762e+06	1.84414e+06		DHA	1.06614e+06	975462	1.0208e+06	923102	1.23262e+06	786324	908245	997713	405712	998402	975011	951925		DHA	1.97268e+06	1.93931e+06	1.956e+06	1.53821e+06	1.79995e+06	1.55803e+06	1.60178e+06	1.96218e+06	1.84272e+06	1.96531e+06	2.01987e+06	1.93622e+06	1.88002e+06
	DPA	14496.2	48467.4	31481.8	44661.4	45623.2	55595.9	54102	50985.8	83875.1	56243.2	37865.2	45627.8	42242.1		DPA	33588.5	37925.9	35757.2	23164.4	18332.6	15319.9	17798.6	24421.6	6611.81	41217.2	40866.5	22251.5		DPA	68737.1	58085.6	63411.3	57375.4	65664.5	42046.1	50820	52748.7	50903.7	51746.2	63748.9	64697.6	66711.1
	Vehicle control samples are identical to Waltl et al, 2022, bioRxiv, doi: https://doi.org/10.1101/2024.05.24.595516

## Sheet: M2 - cmpd after polarization
pg/2 × 106 cells	treatment	veh.	veh.	average veh.	1	1	2	2	3	3	4	4	5	5		treatment	veh.	veh.	average veh.	1	1	2	2	3	3	4	4	5	5		treatment	veh.	veh.	average veh.	1	1	2	2		treatment	veh.	veh.	average veh.	1	1	2	2	3	3
	concentration [µM]				1	10	1	10	1	10	1	10	1	10		concentration [µM]				1	10	1	10	1	10	1	10	1	10		concentration [µM]				1	10	1	10		concentration [µM]				1	10	1	10	1	10
	cell subtype	M2	M2	M2	M2	M2	M2	M2	M2	M2	M2	M2	M2	M2		cell subtype	M2	M2	M2	M2	M2	M2	M2	M2	M2	M2	M2	M2	M2		cell subtype	M2	M2	M2	M2	M2	M2	M2		cell subtype	M2	M2	M2	M2	M2	M2	M2	M2	M2
	n	1	1	1	1	1	1	1	1	1	1	1	1	1		n	2	2	2	2	2	2	2	2	2	2	2	2	2		n	3	3	3	3	3	3	3		n	4	4	4	4	4	4	4	4	4
	cell number [× 106]	2	2	2	2	2	2	2	2	2	2	2	2	2		cell number [× 106]	1	1	1	1	1	1	1	1	1	1	1	1	1		cell number [× 106]	1	1	1	1	1	1	1		cell number [× 106]	1.44	1.44	1.44	1.44	1.44	1.44	1.44	1.44	1.44
	LTB4	2474.89	2551.11	2513	2683.15	1241.37	3513.63	1087.51	3274.07	2034.85	3306.01	1690.27	2109.43	2854.36		LTB4	6470.78	4415.61	5443.2	3389.83	2002.22	3134.92	1816.7	4708.55	3310.72	4857.82	3307.08	5002.1	4621.78		LTB4	21420.1	38880.9	30150.5	23664.9	9624.74	33034.6	16749.2		LTB4	937.02	664.188	800.604	502.144	222	718.499	334.212	917.139	608.713
	LTB4-isomers	1562.15	1530.66	1546.41	1966.81	1210.34	1859.96	1453.03	1906.12	1466.65	1904.21	1390.06	1438.93	1679.1		LTB4-isomers	2765.45	1536.36	2150.9	1441.23	1127.99	1403.25	1353.95	1735.31	1889.81	2344.05	1645.73	1626.87	1869.03		LTB4-isomers	10926.1	15743.6	13334.8	10202.5	4279.14	15655.1	10646.9		LTB4-isomers	2277.35	2239.64	2258.49	1523.96	839.248	2037	1963.5	2745.11	1938.92
	5-HETE	654.964	552.704	603.834	471.58	489.603	705.615	424.161	588.243	541.541	531.302	375.778	667.086	560.975		5-HETE	1714.37	1165.4	1439.89	1230.15	872.497	1035.43	1022.56	1342.89	700.768	891.743	869.146	1584.4	1224.24		5-HETE	3515.08	3035.71	3275.4	2593.29	1724.4	2600.71	1546.87		5-HETE	763.767	696.871	730.319	757.265	667.045	689.871	1324.14	818.655	680.86
	5-HEPE	67.7357	69.4494	68.5926	49.7479	49.9135	80.9385	45.8031	78.628	70.1922	67.344	45.7795	72.052	65.9858		5-HEPE	183.883	148.22	166.052	126.795	85.1173	106.706	75.9422	173.426	54.5917	100.707	100.153	151.389	146.393		5-HEPE	365.733	472.914	419.324	377.451	274.837	479.536	242.698		5-HEPE	87.7621	118.184	102.973	80.045	54.389	73.6194	72.9862	87.5284	79.7649
	5S,6R-diHETE	11148.6	12742.9	11945.8	16840.4	8635.44	13939.1	21275.1	15746.9	11680.2	16958.2	10962.1	9288.64	13814		5S,6R-diHETE	19094.4	12702.9	15898.7	8979.87	7349.54	8629.02	23229.6	12028.9	16922.4	20298.7	13183.5	10730	14273.9		5S,6R-diHETE	76285.1	144198	110241	90849.4	44905	146524	163423		5S,6R-diHETE	18556	20567.9	19561.9	13078.9	7967.9	17909.1	33942.4	25159.4	18934.4
	PGE2	833.601	1047.89	940.744	913.011	882.55	883.801	709.573	963.033	1108.46	1082.09	1287.19	772.016	1001.31		PGE2	1360.51	1168.09	1264.3	1074.93	1212.01	927.98	819.614	1294.6	1334.32	1470.6	1627.49	1338.01	1232		PGE2	1535.27	2123.68	1829.47	2103.48	2118.36	2171.38	1838.98		PGE2	1040.95	1095.44	1068.19	882.649	966.044	923.046	863.508	1273.74	1123.9
	PGD2	281.238	464.727	372.983	407.944	347.758	334.5	325.377	378.235	459.56	461.001	496.472	280.376	414.758		PGD2	598.465	615.618	607.042	467.68	440.782	344.035	411.406	522.376	568.292	560.197	753.496	498.348	616.32		PGD2	2059.23	3503.15	2781.19	3242.55	2957.3	3921.94	3420.74		PGD2	490.839	681.663	586.251	442.082	412.449	477.898	581.025	848.121	401.758
	PGF2a	372.208	600.362	486.285	433.524	389.625	442.699	326.844	509.09	596.733	567.728	657.73	451.787	469.73		PGF2a	526.889	650.308	588.598	448.975	423.527	389.494	280.6	608.955	541.28	689.352	721.482	498.187	578.409		PGF2a	1073.08	1438.49	1255.78	1386.27	1047.75	1371.27	980.625		PGF2a	585.632	739.894	662.763	556.587	466.041	558.444	409.438	791.963	726.5
	TXB2	32228.8	43403.8	37816.3	34150.9	32734.4	38403.9	26402.9	39402.5	42015.8	42987.8	46435.4	33130.7	38796.4		TXB2	29322.3	30448.4	29885.4	26668	24554.6	23369.2	15988.7	30102.3	26210.9	30693	31825.9	29748.5	30678.2		TXB2	53990.9	71885	62937.9	72627.1	60913.8	70276.6	54227.9		TXB2	30401.8	34924.5	32663.2	28697.7	25446.4	31511.8	22960	37549.5	30250.9
	PD1 1	77.2004	71.3578	74.2791	86.6349	66.3333	70.2711	59.4404	80.3653	73.1286	71.4358	63.3705	55.7888	72.3411		PD1 1	115.57	79.783	97.6764	94.6386	69.0357	87.4962	81.629	95.4075	143.174	124.297	128.145	95.7323	93.0733		PD1 1	282.983	343.14	313.061	260.207	111.72	402.052	260.113		PD1 1	91.9258	91.4343	91.6801	56.333	43.3305	80.1529	74.9566	85.8249	78.5814
	PDX 1	1793.06	1619.12	1706.09	2377.48	1513.89	1783.02	1700.32	1960.88	1725.15	1838.42	1574.72	1553.26	1849.09		PDX 1	2895.56	2200.9	2548.23	2288.34	1916.91	2603.33	2420.5	2233.27	3281.12	3209.84	2424.02	2509.53	2382.25		PDX 1	6191.74	6646.31	6419.02	4661.32	2751.21	7203.89	6846.21		PDX 1	2418.01	1961.2	2189.61	1744	1147.37	2586.99	1751.37	2808.76	2389.31
	RvD1	178.833	131.791	155.312	215.135	163.87	154.654	174.139	189.212	151.439	163.752	161.557	153.009	143.193		RvD1	191.757	109.905	150.831	122.336	128.677	119.224	67.8577	98.6746	109.756	163.6	108.301	50.2228	155.381		RvD1	336.258	300.723	318.491	332.709	394.93	420.174	324.724		RvD1	150.834	141.581	146.207	119.191	131.763	148.37	150.9	113.45	130.266
	RvD2	1062.32	912.4	987.361	1836.33	992.079	1080.36	1153.46	1168.66	815.052	1008.2	959.011	938.013	979.096		RvD2	1111.12	634.364	872.74	651.673	685.332	657.261	654.892	594.978	637.266	1155.5	673.655	692.689	841.542		RvD2	3059.29	3820.29	3439.79	3357.2	3334.36	4497.9	3681.73		RvD2	1181.53	1104.64	1143.09	1288.32	1194.1	1420.23	1359.34	1249.59	1115.61
	RvD5	5844.3	5403.3	5623.8	7195.64	4201.71	4929.26	5508.69	6025.57	5382.85	5899.5	4989.34	4722.89	5680.82		RvD5	1963.4	5688.37	3825.88	5293.55	4291.2	9057.8	4779.54	5263.67	7689.44	6622.57	7174.04	4223.31	5447.02		RvD5	23323.2	31483	27403.1	20730.5	10335.8	30003.5	29387.6		RvD5	7250.4	8351.28	7800.84	5741.63	3261.73	7084.3	6537.69	8962	8080.6
	RvD5n-3DPA	1957.37	1700.45	1828.91	2764.72	1522.85	1586.73	2063.64	1980.01	1652.93	2060.74	1611.13	1460.06	1841.29		RvD5n-3DPA	2587.75	1529.13	2058.44	1451.91	1080.05	1321.42	2137.82	1296.89	1648.25	2428.5	1916.67	1457.59	1717.05		RvD5n-3DPA	8663.98	11981.8	10322.9	7253.36	3963.28	11002.3	11790.7		RvD5n-3DPA	2177.31	2129.01	2153.16	1698.82	1039.12	2078.25	2426.08	2478.99	2159.77
	RvE4 = 5,15-diHEPE	out of window	out of window	out of window	out of window	out of window	out of window	out of window	out of window	out of window	out of window	out of window	out of window	out of window		RvE4 = 5,15-diHEPE	1085.18	801.521	943.352	558.671	422.007	565.552	814.491	799.193	1115.07	1245.92	749.756	715.044	804.467		RvE4 = 5,15-diHEPE	4766.31	10670.9	7718.6	6382.09	2799.31	9725.25	7818.2		RvE4 = 5,15-diHEPE	966.111	1111.7	1038.9	656.034	371.271	999.075	1323.58	1239.49	1030.84
	MaR2	505.058	481.3	493.179	596.171	427.294	470.293	654.696	367.306	471.808	510.481	451.481	406.177	536.003		MaR2	646.936	441.822	544.379	443.464	321.869	556.575	871.028	327.015	458.845	470.917	522.386	661.759	586.399		MaR2	2761.78	3173.67	2967.73	2287.1	1250.55	3094.4	2235.58		MaR2	631.309	724.701	678.005	514.165	308.49	592.085	666.096	819.886	815.912
	LXA4	165.306	214.117	189.711	276.857	132.205	219.396	179.625	270.381	172.267	292.34	164.841	154.889	229.769		LXA4	126.604	135.913	131.259	51.1211	51.5129	58.7061	80.5643	106.095	89.4575	227.741	119.7	68.9863	110.533		LXA4	1039.92	1742.7	1391.31	1404.22	1271.13	1700.06	1072.17		LXA4	207.854	207.461	207.658	218.366	190.548	185.632	284.916	287.633	191.755
	18-HEPE	376.692	398.579	387.636	305.106	302.362	358.103	390.963	383.175	423.346	339.596	283.334	364.066	403.769		18-HEPE	659.958	530.654	595.306	525.924	459.059	424.022	493.003	310.757	345.766	250.783	318.259	658.04	572.43		18-HEPE	945.602	1319.72	1132.66	1077	1054.19	1487.81	920.775		18-HEPE	349.485	529.319	439.402	349.581	375.468	399.276	456.753	376.776	365.052
	17-HDHA	25601.5	24978.6	25290	21834.2	20357.7	22006.5	22109.1	26609	27244.1	25405.9	22465	23340.7	25280.9		17-HDHA	29896.1	29228.4	29562.2	33217.9	22435.9	21954.5	30860.5	25187.7	31513.1	22333.4	24003.6	36088.6	30165.9		17-HDHA	53597.1	65126.4	59361.7	58476.4	56412	61765.9	52150		17-HDHA	24003.5	28127.5	26065.5	28557.8	22341.5	25194	21245.3	29989.9	27783.1
	17-HDPA	43285.2	44268.4	43776.8	40233.1	34761.8	38197.6	40209	44817.8	47498.8	45499.3	39289.9	37849.5	45214.6		17-HDPA	62979.8	49333.3	56156.6	49682.5	42052.9	49849.9	53169	55448.8	65853.4	54410.9	55802.9	60995.3	57243		17-HDPA	90110.3	97629.5	93869.9	104724	93211.6	98270.2	105506		17-HDPA	41488.1	39873.8	40681	45507.1	38054.2	42437.3	42144.3	54391.7	47014.3
	15-HETE	37560.9	44117.8	40839.3	41307.9	37668.2	44019.8	46343	49324.9	45004.7	50127.7	43738.1	36832.6	46631.8		15-HETE	87513.5	65868.8	76691.2	59711.4	50631.6	48038.4	64297.5	59388.9	51626.7	41086.7	59316	75240.4	70401.7		15-HETE	101006	167769	134387	141497	143489	217795	195996		15-HETE	56472	83073.8	69772.9	57433.9	49315.2	58811.2	80073.9	62108.5	57254.2
	15-HEPE	4380.46	4801.58	4591.02	4389.19	3608.56	4524.22	4908.35	5228.59	5019.94	5673.73	4351.49	3731.93	5033.29		15-HEPE	5205.71	4438.18	4821.94	5155.28	3078.85	3095.97	5669.84	4525.77	3859.08	3815.57	3812.26	6382.17	4580.7		15-HEPE	11629.2	23218.2	17423.7	17174.3	17782.5	23158.3	12936.1		15-HEPE	5878.47	9301.16	7589.82	5554.43	5051.42	6171.83	6893.47	7435.91	6107.37
	14-HDHA	6376.26	5838.94	6107.6	6439.53	4688.84	5441.06	6534.85	6664.2	6931.57	6357.48	5469.57	5223.25	6101.77		14-HDHA	6806.78	5469.14	6137.96	5513.28	4801.39	5047.49	7449.24	5554.93	6210.44	5103.25	5994.06	6639.75	6606.38		14-HDHA	12805	17643.5	15224.3	15986.1	15095.8	17465.9	16434.3		14-HDHA	6987.1	7723.17	7355.14	7625.74	6679.31	7008.14	7096.98	8082.28	7686.06
	14-HDPA	14092.8	10.3456	7051.6	12025.2	14560.6	20173.1	13757	17995.5	15732.8	10880.3	18563.3	13819	15133.6		14-HDPA	20934.1	14461.8	17698	17890	15632.2	15888.4	25096.6	14745.7	15208	17801.1	18816	19994.3	19777.1		14-HDPA	35265.4	40229.3	37747.3	39112	42600.1	39258.1	46997.9		14-HDPA	19478.3	15506.5	17492.4	20405.1	18555.9	20306	22439	25637.8	20603.3
	12-HETE	7551.33	7823.95	7687.64	9264.97	6657.82	8645.05	10666.7	8642.45	7654.2	9933.44	7528.76	6495.29	8408.89		12-HETE	10977.8	7122.16	9049.99	7592.9	6722.71	5903.09	10586.5	7823.33	7448.09	6772.06	7463.07	9326.26	9010.35		12-HETE	20110.2	33351.9	26731	24960.1	25639.9	33032	30564.4		12-HETE	11733.7	14996.3	13365	11688.7	10499.1	12338	16630.6	13459.1	11456.7
	12-HEPE	934.352	925.23	929.791	1078.64	732.012	921.956	1022.18	977.698	958.518	1061.05	848.94	778.709	966.072		12-HEPE	1043.67	782.187	912.927	718.63	619.279	589.297	864.48	688.681	823.708	593.771	654.671	908.983	817.523		12-HEPE	2004.89	3262.96	2633.92	2407.95	2455.44	3283.23	2685.43		12-HEPE	1050.03	1575.88	1312.96	1050.68	889.218	1018.17	1087.96	1094.02	1041.31
	8.9-EET	155.233	191.122	173.178	165.026	253.171	181.439	220.012	170.376	189.755	238.047	217.037	133.75	201.574		8.9-EET	581.898	369.708	475.803	420.308	464.563	273.082	357.105	274.197	341.462	233.989	217.19	412.541	401.684		8.9-EET	401.603	413.74	407.671	362.778	466.694	442.591	683.388		8.9-EET	189.861	230.848	210.355	167.091	265.292	205.342	637.86	208.927	200.502
	11.12-EET	low S/N	low S/N	low S/N	low S/N	low S/N	low S/N	low S/N	low S/N	low S/N	low S/N	low S/N	low S/N	low S/N		11.12-EET	580.124	244.917	412.521	251.107	151.919	221.445	179.545	230.326	146.341	84.5272	153.754	239.172	283.758		11.12-EET	709.758	932.141	820.95	678.792	757.9	825.169	568.291		11.12-EET	297.449	276.318	286.884	296.451	227.6	273.029	478.395	327.2	263.418
	14.15-EET	low S/N	low S/N	low S/N	low S/N	low S/N	low S/N	low S/N	low S/N	low S/N	low S/N	low S/N	low S/N	low S/N		14.15-EET	771.725	488.668	630.196	512.991	473.37	411.113	371.985	541.083	456.239	450.065	655.872	382.169	439.764		14.15-EET	150.184	238.759	194.471	299.008	342.073	282.558	216.526		14.15-EET	252.445	284.48	268.462	203.281	65.8156	263.902	301.845	70.1852	157.636
	5,15-diHETE	8900.12	10679.2	9789.65	14233	7261.62	11725.2	18876.7	13192.1	10215.1	14514.4	9285.33	7457.56	12267.2		5,15-diHETE	17953.1	12152.7	15052.9	8757.72	7238	8107.34	23357.7	11889.8	17083.9	20220.4	12983.4	11642.5	14256.7		5,15-diHETE	69068.7	140132	104601	86508	42915.1	139847	158644		5,15-diHETE	18304.2	19913.4	19108.8	12880.4	7876.41	18255.6	33583.5	23107.2	18703.8
	11-HETE	1480.47	1464.61	1472.54	1372.64	1404.76	1522.98	1343.5	1628.65	1534.81	1627.47	1392.51	1341.87	1515.21		11-HETE	1395.2	1166.02	1280.61	1501.25	1013.12	1013.58	1265.61	1228.58	1272.36	1067.8	1074.96	1736.32	1233.26		11-HETE	2736.36	3837.75	3287.06	3651.65	3643.87	4215.42	2949.01		11-HETE	1564.91	1736.27	1650.59	1533.23	1452.4	1549.35	1620.03	1650.19	1454.78
	11-HEPE	110.763	122.075	116.419	109.971	103.743	121.494	115.478	125.169	120.585	134.231	100.785	102.286	127.108		11-HEPE	130.546	125.923	128.234	134.149	92.9686	88.6422	123.202	123.533	118.203	95.0101	104.703	153.516	119.451		11-HEPE	293.783	488.092	390.937	350.84	355.056	484.935	261.865		11-HEPE	151.847	229.315	190.581	138.739	131.599	167.367	161.365	166.572	150.25
	7-HDHA	2172.21	1867.66	2019.93	2072.42	1685.62	1754.7	2038.27	1881.66	2179.78	1899.1	1856.33	1886.93	2009.54		7-HDHA	2643.38	2250.91	2447.14	2446.41	2036.59	2095.29	3313.14	2205.76	3371.58	2250.33	2107.39	2556.23	2628.76		7-HDHA	6040.73	5184.01	5612.37	5229.11	4997.56	5051.04	5083.45		7-HDHA	2116.6	2005.35	2060.97	2263.81	1819.35	2076.23	2050.26	2464.63	2226.27
	7-HDPA	431.792	386.055	408.924	374.827	386.971	342.585	348.984	393.438	431.152	377.842	292.406	375.72	396.326		7-HDPA	761.08	629.787	695.434	652.016	614.28	640.502	561.449	625.17	450.5	541.869	585.984	782.055	727.207		7-HDPA	1156.97	920.694	1038.83	973.549	1070.73	860.176	1131.79		7-HDPA	2116.6	2005.35	2060.97	2263.81	1819.35	2076.23	2050.26	2464.63	2226.27
	4-HDHA	431.792	406.747	419.269	396.574	463.709	424.352	284.245	387.28	411.336	363.335	338.466	391.815	398.807		4-HDHA	580.124	637.951	609.038	716.679	684.736	591.844	618.982	515.491	641.317	511.641	454.81	794.71	764.059		4-HDHA	827.68	623.063	725.371	646.198	626.921	577.618	577.882		4-HDHA	343.156	240.175	291.666	350.351	453.751	308.773	800.742	368.277	340.854
	AA	2.34333e+06	1.80175e+06	2.07254e+06	1.46356e+06	1.4924e+06	1.84111e+06	1.59887e+06	1.72768e+06	1.96386e+06	1.69675e+06	1.73613e+06	1.96258e+06	1.89608e+06		AA	3.72916e+06	2.87484e+06	3.302e+06	3.41912e+06	2.37984e+06	3.35669e+06	2.17411e+06	2.32928e+06	2.65316e+06	2.52784e+06	3.19563e+06	3.06483e+06	2.88244e+06		AA	3.02626e+06	2.14049e+06	2.58337e+06	2.23777e+06	2.00517e+06	1.45948e+06	1.87278e+06		AA	2.14961e+06	1.30588e+06	1.72775e+06	1.55269e+06	1.41396e+06	1.49816e+06	1.62546e+06	1.7992e+06	1.71026e+06
	EPA	195063	131991	163527	91816.4	96887.2	134709	112553	124367	140678	109164	115299	150816	138504		EPA	354071	351676	352874	342679	201984	313230	169650	296122	272374	238984	299292	295783	276005		EPA	224416	203472	213944	172129	161152	137209	155320		EPA	151473	156065	153769	110669	105452	111570	102983	137738	130187
	DHA	887616	642914	765265	520478	522654	673697	556528	621106	705115	594026	618293	720245	666387		DHA	1.15653e+06	1.0419e+06	1.09921e+06	1.35215e+06	925971	1.42085e+06	884766	820773	1.17969e+06	1.11618e+06	1.32364e+06	1.20679e+06	1.19872e+06		DHA	1.04352e+06	646221	844873	796150	674431	424814	576977		DHA	803618	386152	594885	583263	525671	559826	546102	685153	679984
	DPA	18815.8	14768.3	16792.1	11798.9	10728.3	15154.7	10084.1	11050.7	16413.4	11787.1	12745.7	16078.5	11800.9		DPA	13689.2	10142.5	11915.8	19485.8	14067.2	25827.5	13780.6	7005.59	15714.7	15964.9	19872.3	18086	13538.8		DPA	16228.5	5702.12	10965.3	9298.44	8112.7	3521.31	5049.15		DPA	13405.2	3453.67	8429.42	9321.16	8163.61	7932.4	9083.49	11263.4	10772
	Vehicle control samples are identical to Waltl et al, 2022, bioRxiv, doi: https://doi.org/10.1101/2024.05.24.595516
[truncated: 14 more columns]

## Sheet: M2 - cmpd during polarization
pg/2 × 106 cells	treatment	veh.	veh.	average veh.	1	1	2	2	3	3	4	4	5	5		treatment	veh.	veh.	average veh.	1	1	2	2	3	3	4	4	5	5		treatment	veh.	veh.	average veh.	1	1	2	2	3	3	4	4	5	5
	concentration [µM]				1	10	1	10	1	10	1	10	1	10		concentration [µM]				1	10	1	10	1	10	1	10	1	10		concentration [µM]				1	10	1	10	1	10	1	10	1	10
	cell subtype	1	1	1	1	1	1	1	1	1	1	1	1	1		cell subtype	2	2	2	2	2	2	2	2	2	2	2	2	2		cell subtype	3	3	3	3	3	3	3	3	3	3	3	3	3
	n	M2	M2	M2	M2	M2	M2	M2	M2	M2	M2	M2	M2	M2		n	M2	M2	M2	M2	M2	M2	M2	M2	M2	M2	M2	M2	M2		n	M2	M2	M2	M2	M2	M2	M2	M2	M2	M2	M2	M2	M2
	cell number [× 106]	1	1	1	1	1	1	1	1	1	1	1	1	1		cell number [× 106]	1	1	1	1	1	1	1	1	1	1	1	1	1		cell number [× 106]	1.5	1.5	1.5	1.5	1.5	1.5	1.5	1.5	1.5	1.5	1.5	1.5	1.5
	LTB4	5213.91	4767.47	4990.69	3599.28	4919.02	3115.34	3491.15	2388.9	1667.2	1887.86	2612.94	4172.23	1833.6		LTB4	1208.16	1312.23	1260.2	1190.55	1368.62	1847.62	1421.72	1291.53	1516.05	1208.21	1886.22	1319.26	1337.34		LTB4	1154.6	1257.08	1205.84	1227.41	1626.75	1919.62	1207.06	1304.79	958.24	1469.37	1749.96	2152.99	1166.64
	LTB4-isomers	1698.73	1580.21	1639.47	1200.88	1653	1135.74	1157.02	887.079	617.019	809.838	998.454	1474.97	718.158		LTB4-isomers	907.039	1105.57	1006.3	1040.55	1061.89	1307.68	1194.83	1051.99	1216.42	1046.44	1528.11	1078.48	1036.73		LTB4-isomers	528.687	626.497	577.592	547.446	822.701	912.706	572.76	686.182	494.078	738.632	932.254	969.374	645.896
	5-HETE	1982.17	1981.39	1981.78	1757.39	2664.69	1998.65	3077.06	1518.09	1415.65	1232.09	1487.74	2216.31	1463.96		5-HETE	1349.28	1617.21	1483.24	1331.82	1713.57	1917.9	2390.25	1315.26	1731.75	1310.27	1765.16	1673.68	1334.18		5-HETE	1365.29	1331.3	1348.29	1120.76	1615.82	1701.47	1848.18	1310.14	1453.66	1278.24	1549.97	1692.12	1229.59
	5-HEPE	217.976	233.191	225.583	199.334	322.806	219.423	227.735	171.158	160.3	132.708	185.457	240.117	177.332		5-HEPE	206.564	188.533	197.548	268.659	435.115	202.248	182.482	351.107	243.132	185.205	232.458	237.125	257.961		5-HEPE	114.181	118.31	116.245	115.097	153.153	225.349	156.513	128.288	132.674	173.449	149.124	160.643	139.29
	5S,6R-diHETE	13007.4	13247	13127.2	8481.62	9485.85	6541.16	7512.87	7110.68	5652.38	6013.64	7277.65	9751.02	5346.79		5S,6R-diHETE	4464.93	7398.79	5931.86	5298.65	6144.92	6650.34	6928.92	6644.66	9545.29	6398.44	9044.47	5889.04	6836.91		5S,6R-diHETE	2361.95	2688.99	2525.47	2511.45	3676.19	4552.5	3207.91	3622.47	3250.63	4167.14	4566.2	4375.94	3065.28
	PGE2	1683.33	1686.44	1684.88	1341.59	1640.89	1165.02	1431.59	1266.49	1203.93	1230.19	1192.99	1528.98	1251.06		PGE2	1106.97	1380.7	1243.84	1126.24	1202.63	1225.43	1333.95	1265.25	1290.45	1179.23	1395.8	1280.59	1252.53		PGE2	1024.26	977.798	1001.03	973.58	1009.73	1066.58	1101.09	946.78	958.006	1026.64	1028.77	1156.08	875.37
	PGD2	638.395	668.5	653.447	501.067	608.865	424.889	433.816	565.953	531.128	553.438	558.791	607.375	493.334		PGD2	721.681	1145.45	933.567	896.869	1011.97	974.873	1081.45	964.711	988.132	905.302	1160.2	1175.07	1012.63		PGD2	358.942	436.443	397.693	358.388	375.453	479.515	496.273	419.187	375.172	479.766	510.006	499.168	369.281
	PGF2a	546.005	730.459	638.232	495.021	595.742	467.909	499.271	601.278	502.792	637.565	600.222	569.787	572.928		PGF2a	462.928	659.164	561.046	512.843	524.539	544.414	543.952	661.324	524.031	594.269	657.635	559.743	602.541		PGF2a	496.826	564.79	530.808	513.218	523.501	575.889	527.696	469.906	389.443	561.858	493.683	541.176	472.021
	TXB2	31598.6	40069.5	35834.1	29629.4	31317.5	26562.9	28061.2	33541.6	29122.3	32216.9	31930.4	32829.4	31625.5		TXB2	17154.1	21651.1	19402.6	19686.6	17986.3	20504.3	19595.2	23642.9	20952	19870.1	21239	21154.1	21283		TXB2	29933.9	32641	31287.5	32288.8	31391.6	36457.8	34240.5	29300.2	27344	33824.7	30282.8	35074.5	28823.4
	PD1 1	74.5103	69.7549	72.1326	40.9039	49.7717	35.3977	20.8125	57.6434	37.7157	45.7293	53.3456	58.0375	42.0651		PD1 1	25.1572	36.6552	30.9062	37.9404	36.9778	39.3241	23.5769	36.4672	36.5497	40.9812	34.2857	42.7262	27.2827		PD1 1	17.3461	14.003	15.6746	18.9751	24.4892	22.9325	12.2957	20.2186	14.3236	19.592	24.098	26.7621	20.9495
	PDX 1	1735.58	1788.49	1762.03	1177.28	1635.34	1353.21	807.057	1471.04	917.487	1187.88	1116.34	1611.38	980.112		PDX 1	953.976	889.012	921.494	1015.33	1004.47	1052.38	698.477	890.214	859.311	953.942	964.667	1024.39	837.117		PDX 1	480.175	531.741	505.958	576.892	736.485	666.96	293.76	638.916	513.911	718.743	803.601	699.516	565.582
	RvD1	170.314	172.074	171.194	90.1224	119.046	95.495	91.8889	111.845	126.621	150.671	133.62	133.688	98.1811		RvD1	66.6006	78.7783	72.6894	93.4965	78.6773	82.1476	106.981	73.7378	106.135	73.6725	116.764	144.772	118.256		RvD1	67.0356	47.3668	57.2012	47.2034	84.1253	67.3373	36.3896	60.117	49.5237	53.9086	76.7832	68.7402	49.9541
	RvD2	685.014	827.066	756.04	591.388	660.164	589.5	307.789	666.12	442.666	578.768	489.94	721.505	497.76		RvD2	257.055	337.114	297.085	468.126	587.457	531.737	209.424	299.485	314.532	245.575	556.201	297.564	401.202		RvD2	134.071	211.34	172.706	183.954	317.224	244.98	103.402	305.162	191.392	299.492	320.992	297.374	202.493
	RvD5	4236.5	4287.02	4261.76	3190.61	2859.39	2606.98	1784.4	3572.79	2649.19	3506.73	3115.79	3671.54	2986.84		RvD5	2308.85	3281.17	2795.01	3161.16	2803.57	2732.19	2232.47	2891.17	3356.3	3347.53	3357.28	2586.24	2950.25		RvD5	1068.29	1220.79	1144.54	1267.54	1659.74	1741.87	1180.68	1721.71	1560.96	1841.65	1961.86	1640.45	1508.96
	RvD5n-3DPA	1335.06	1196.12	1265.59	934.542	756.102	685.337	623.128	1006.74	816.293	944.703	857.857	1006.06	815.943		RvD5n-3DPA	653.209	931.001	792.105	772.798	597.74	792.196	705.988	749.048	1069.98	826.263	969.482	832.543	774.541		RvD5n-3DPA	334.003	380.552	357.278	353.503	447.872	484.829	325.356	537.193	482.575	522.334	564.052	468.385	417.107
	RvE4 = 5,15-diHEPE	827.737	921.585	874.661	524.314	693.575	453.981	332.187	552.788	344.058	458.347	501.978	594.728	420.223		RvE4 = 5,15-diHEPE	348.466	639.973	494.219	469.982	562.909	488.003	348.487	566.107	563.634	505.242	672.538	488.667	590.988		RvE4 = 5,15-diHEPE	121.323	139.388	130.356	137.952	206.365	219.327	138.34	166.454	133.7	207.795	231.896	232.662	165.312
	MaR2	434.501	371.368	402.935	293.713	327.067	265.186	202.879	296.506	249.61	243.178	264.725	287.293	285.458		MaR2	242.469	421.339	331.904	294.595	304.488	289.954	219.307	280.893	195.886	211.582	343.492	262.432	308.704		MaR2	140.325	140.863	140.594	136.385	210.851	189.186	106.744	175.702	161.555	183.6	231.896	202.814	155.363
	LXA4	120.417	140.815	130.616	83.8777	103.662	62.0455	62.1989	71.0971	39.4428	43.272	62.5728	106.054	44.7992		LXA4	41.1713	54.5351	47.8532	46.2333	51.7407	49.5177	45.5179	42.3274	52.8495	36.6471	65.0455	48.5244	42.8362		LXA4	20.6089	20.868	20.7385	22.9825	43.906	52.8433	27.5586	24.0145	17.9665	33.7992	43.1149	57.1541	22.3771
	18-HEPE	631.614	809.442	720.528	585.573	754.697	520.961	384.441	634.768	646.727	383.601	696.934	612.77	648.969		18-HEPE	670.819	631.736	651.278	929.024	1301.57	501.01	347.123	1220.02	364.101	295.461	575.941	743.143	919.675		18-HEPE	236.825	244.891	240.858	272.805	372.007	504.403	270.491	307.496	249.886	492.326	294.722	364.303	333.555
	17-HDHA	37199.7	35346.4	36273.1	30743.5	31477.9	28472.2	20292.3	31571.6	26560.4	25720	29103.6	34360.9	30337.2		17-HDHA	26503	30181.1	28342.1	28545.7	28956.7	24100.9	19571	30304.2	16286.5	16704.9	24852.4	29611.3	31779.5		17-HDHA	18697	17437.8	18067.4	18558.3	19818.2	21686.4	16931.5	21929.5	19789.2	23666.7	20484.8	21025.1	23209.1
	17-HDPA	54593	69555	62074	47223.6	48339.3	47290.6	43795.7	62563.5	51686.2	59083.4	49258.1	58006.3	57306.6		17-HDPA	32454	49238.3	40846.1	33238.4	29052.8	41734.4	38023.7	29970.8	44615.2	38098.9	46401.7	42627	36123.1		17-HDPA	31772.8	29235.6	30504.2	28702.3	29653.8	27102.2	25451.2	33735	32211.2	27365.3	33185.8	35664.2	32791.7
	15-HETE	84592.4	98708.4	91650.4	72473	81072.4	62073.6	69621.3	62166.7	60966.2	43474	72320.2	75419.8	56223.3		15-HETE	56986.8	58176.4	57581.6	69122.9	81419.2	58640.8	61496.5	80800.2	70879.9	48483.7	69735.9	78209.1	78172.5		15-HETE	36280.5	34998.7	35639.6	37587.5	43689.6	66529.3	46644.4	45057.4	43227.3	58215	49521.1	54563.5	46349
	15-HEPE	9353.57	8475	8914.29	7005.43	7568.64	5708.45	4005.93	4937.78	4822.85	3891.51	6059.74	8056.45	4620.72		15-HEPE	7760.24	7635.46	7697.85	10538.2	14954.3	6724.22	4537.21	13463.6	5486.14	3782.72	8410.05	8936.01	10116.2		15-HEPE	2967.43	2743.9	2855.67	3096.38	3949.45	6328.06	3279.2	3574	3349.54	5709.96	4093.63	4578.96	4006.35
	14-HDHA	6984.48	8136.64	7560.56	5409.81	6390.22	5300.68	4262.03	6514.37	5451.1	5711.37	5601.13	6309.15	5890.84		14-HDHA	3651.1	3892.83	3771.96	3635.56	4138.67	3905.68	2939.43	3613.66	3489.51	2889.73	4282.05	4020.43	3784.28		14-HDHA	2990.72	2706.99	2848.85	3001.47	3849.77	3958.3	3185.05	3818.12	3648.07	4097.69	3834.84	3963.6	3605.02
	14-HDPA	17014.4	22507.1	19760.7	12844.8	15610.7	12996.7	12232.2	17581.7	14155.3	16755	13557.4	17315.3	16319.1		14-HDPA	6754.78	10632.2	8693.47	7039.94	6298.65	10335.2	9888.45	5540.05	10487.1	8902.7	10457.9	9166.69	7341.78		14-HDPA	8310.93	7773.22	8042.08	7375.51	9528.87	7791.89	7019.06	8737.27	8799.98	7659.8	10508.8	10299.2	8954.3
	12-HETE	12609.7	13543.1	13076.4	9645.63	11901.6	8061.72	9656.34	7527.55	6410.66	6041.75	7881.54	11258.5	6318.08		12-HETE	5110.24	5597.98	5354.11	6219.98	7864.34	7265.56	7264.14	6174.14	6477.26	4189.58	7457.47	7125.17	5792.35		12-HETE	3971.54	4033.43	4002.48	4118.84	5997.94	7647.83	6136.53	5154.54	5050.52	6588.24	6006.32	7535.52	4953.95
	12-HEPE	1318.86	1396.28	1357.57	993.713	1427.46	874.48	714.206	864.152	692.093	591.71	973.71	1142.96	736.067		12-HEPE	865.53	835.81	850.67	1310.19	2079.39	946.503	524.749	1644.55	769.063	617.219	1118.1	1136.3	1083.34		12-HEPE	382.495	381.656	382.075	426.673	568.176	972.345	521.561	527.778	488.387	862.173	589.934	667.28	512.835
	8.9-EET	388.026	498.952	443.489	435.716	405.878	286.146	424.851	502.334	748.022	483.91	506.306	404.986	632.523		8.9-EET	143.947	309.675	226.811	278.707	229.866	273.636	260.343	339.063	202.05	209.933	318.283	304.047	458.861		8.9-EET	211.083	159.592	185.337	232.817	286.628	254.711	288.752	240.822	227.471	186.184	195.164	263.013	261.206
	11.12-EET	326.823	355.232	341.028	347.566	326.21	230.446	285.054	383.601	616.858	308.644	344.654	335.725	456.682		11.12-EET	120.188	155.87	138.029	222.966	183.149	200.798	149.583	286.993	269.23	202.157	258.824	150.138	294.843		11.12-EET	96.348	106.624	101.486	143.956	186.766	203.267	142.664	141.309	150.264	153.696	117.731	165.128	172.885
	14.15-EET	517.776	456.921	487.349	700.168	490.93	411.745	536.251	861.96	1244.11	533.514	610.007	156.8	712.221		14.15-EET	low S/N	low S/N	low S/N	low S/N	low S/N	low S/N	low S/N	low S/N	low S/N	low S/N	low S/N	low S/N	low S/N		14.15-EET	240.502	172.662	206.582	187.498	282.817	422.845	312.719	252.764	319.622	257.409	248.103	203.431	340.132
	5,15-diHETE	12810	12953	12881.5	8451.93	8975.53	6471.57	7125.93	7002.76	5444.25	5957.01	7099.26	10006.8	5165.66		5,15-diHETE	4253	6892.64	5572.82	5106.41	5868.27	6690.26	6946.34	6112.78	9199.34	5904.39	9038.19	5779.97	6279.22		5,15-diHETE	2008	2347.25	2177.62	2132.19	3417	3994.94	2834.01	3178.72	2973.99	3619.95	3997.24	4142.98	2539.92
	11-HETE	1817.76	1888.7	1853.23	1638.31	1634.81	1544.23	1411.73	1461.4	1407.01	1254.23	1435.37	1794.73	1386.48		11-HETE	1026.33	1174.52	1100.42	1209.06	1332	1206.43	1232.36	1494.35	961.055	731.822	1326.56	1192.99	1404.91		11-HETE	1418.34	1208.59	1313.46	1457.16	1549.8	1915.8	1580.3	1527.76	1559.3	1813.82	1609.68	1741.14	1670.45
	11-HEPE	227.285	205.135	216.21	159.35	179.174	137.9	100.496	153.102	126.283	126.748	161.301	175.972	135.892		11-HEPE	162.747	160.435	161.591	222.337	311.367	138.091	90.3053	295.635	128.725	90.7231	169.978	188.342	171.881		11-HEPE	100.148	92.6276	96.3877	115.989	125.819	193.288	125.112	117.71	108.59	190.772	126.066	140.487	125.615
	7-HDHA	2692.93	2928.63	2810.78	2443.03	2691.5	2675.8	2162.48	2956.92	2597.3	2821.89	2714.53	2837.79	2530.09		7-HDHA	1801.27	2394.82	2098.05	2105.79	2307.95	2037.51	2249.45	1998.05	1941.02	1814.23	2308.43	2052.13	2030.7		7-HDHA	1816.64	1850.44	1833.54	1652.83	2195.45	2120.5	1974.47	2219.15	2141.88	2111.75	2283.5	2085.38	2123.48
	7-HDPA	689.144	760.631	724.888	559.127	667.492	635.638	698.984	742.085	764.904	701.064	585.607	709.928	729.932		7-HDPA	363.36	627.607	495.484	396.383	406.739	543.335	663.417	372.364	658.971	577.963	575.941	482.855	417.856		7-HDPA	442.024	404.483	423.253	409.652	461.197	341.287	458.807	425.917	513.885	379.866	496.207	460.485	413.42
	4-HDHA	596.116	706.397	651.257	521.348	620.122	601.781	557.003	730.668	675.297	666.892	530.707	669.526	734.992		4-HDHA	383.547	563.608	473.577	400.512	332.364	510.853	446.465	329.981	305.127	415.978	515.316	437.587	423.714		4-HDHA	422.901	352.89	387.896	335.008	473.394	293.608	388.046	344.316	425.055	294.896	341.34	410.266	342.011
	AA	2.66703e+06	4.2314e+06	3.44921e+06	2.57959e+06	2.68791e+06	2.48964e+06	2.3831e+06	5.20309e+06	5.41472e+06	4.66656e+06	3.91422e+06	2.92953e+06	5.90079e+06		AA	2.17099e+06	2.35836e+06	2.26468e+06	1.69306e+06	2.50894e+06	2.2622e+06	1.98549e+06	1.1928e+06	2.43618e+06	2.27247e+06	2.61372e+06	1.79106e+06	1.83154e+06		AA	4.6485e+06	3.61666e+06	4.13258e+06	4.29624e+06	4.70866e+06	2.77692e+06	3.27786e+06	3.18673e+06	3.06864e+06	2.38736e+06	3.01877e+06	3.75815e+06	2.96103e+06
	EPA	243028	499801	371414	246114	271603	230885	169991	638401	555512	492758	413928	262646	663545		EPA	321518	289883	305701	296007	503273	292812	177070	209734	247134	295333	315021	278090	314738		EPA	372557	277008	324783	426435	472438	388908	328937	296704	274933	364842	266452	386796	330953
	DHA	937209	1.44812e+06	1.19267e+06	843111	956260	976721	776334	2.07173e+06	1.9365e+06	1.78856e+06	1.47092e+06	1.06315e+06	2.30742e+06		DHA	712217	870496	791356	523096	737651	744187	546573	350006	659174	869632	920181	563967	558925		DHA	1.82014e+06	1.41046e+06	1.6153e+06	1.62218e+06	1.72568e+06	809380	1.07884e+06	1.20191e+06	1.04433e+06	773250	1.13159e+06	1.40279e+06	1.09261e+06
	DPA	12097.4	13090	12593.7	9566.48	12825.5	13635.5	12347.1	23799.7	21548.2	33220.8	14761.7	19885.2	32806.7		DPA	7691.17	15533.4	11612.3	4400.71	6055.84	9256.34	7925.81	2837.29	9038.71	11645.3	13510.8	5381.29	5069.07		DPA	42410.4	27154.1	34782.3	19731	27223.7	7095.85	12278.1	14162.8	14901.5	6436.16	14092.6	16487.4	10464.9
	Vehicle control samples are identical to Waltl et al, 2022, bioRxiv, doi: https://doi.org/10.1101/2024.05.24.595516
