# Supplementary material for: Context-dependent Activities of Mitrephorone Link Lipid Redirection, Anti-inflammatory Action, and Ferroptosis Control to Hepatocyte Protection
Source: Theranostics. 2026 Mar 17;16(10):5406–39. doi: 10.7150/thno.127100 (PMC13080623; doi:10.7150/thno.127100)
Supplement: Supplementary file 2 — Tables S2-S6 as well as raw images. [file thnov16p5406s2.zip › Table_S4.xlsx]

## Sheet: PBMC - cmpd 48h, then A23187
pg/1 × 106 cells	treatment	veh.	veh.	veh.	veh.	average veh.	1	1	2	2	3	3	4	4	5	5		cpd.	veh.	veh.	veh.	average veh.	1	1	2	2	3	3	4	4	5	5		cpd.	veh.	veh.	veh.	average veh.	1	1	2	2	3	3	4	4	5	5
	concentration [µM]						1	10	1	10	1	10	1	10	1	10		conc [µM]					1	10	1	10	1	10	1	10	1	10		conc [µM]					1	10	1	10	1	10	1	10	1	10
	n	1	1	1	1	1	1	1	1	1	1	1	1	1	1	1		n	2	2	2	2	2	2	2	2	2	2	2	2	2	2		n	3	3	3	3	3	3	3	3	3	3	3	3	3	3
	cell number [× 106]	6.555	7.8775	7.5325	6.9	6.9	6.8425	7.3025	6.67	5.7385	7.8775	7.59	7.82	7.4175	7.82	6.555		cell number	7.245	7.5325	7.5325	7.5325	6.4975	6.8425	6.6125	5.2325	6.9	7.015	7.015	6.8425	7.36	7.13		cell number	5.28425	5.57175	5.43375	5.43375	5.43375	5.037	5.43375	4.35275	5.3245	4.57125	5.28425	5.49125	4.49075	5.451
	LTB4	221.94	255.87	238.022	211.936	231.942	218.372	179.796	219.575	261.924	193.427	255.931	192.622	193.65	290.906	252.717		LTB4	1457.04	1314.32	1371.74	1381.04	1238.04	1094.71	1947.07	1062.23	1245.99	890.484	1403.59	1328.38	1276.05	1176.03		LTB4	1900.24	1089.26	397.365	1128.96	595.277	216.518	508.972	216.649	418.243	399.66	376.206	323.274	530.732	544.136
	LTB4-isomers	73.3244	88.1626	78.4423	80.1553	80.0212	74.1689	58.1562	84.2847	134.66	68.3289	92.4653	62.244	72.9912	90.9483	79.3308		LTB4-isomers	590.604	385.126	472.286	482.672	359.155	471.418	780.386	693.703	409.053	273.238	456.819	549.21	434.895	317.637		LTB4-isomers	578.765	292.167	103.315	324.749	173.336	77.1014	141.726	86.1312	120.475	115.522	104.084	91.5943	153.211	167.775
	20-OH-LTB4	3.59404	3.60025	4.10879	3.14424	3.61183	3.21593	2.56217	2.88618	2.81325	3.52523	3.6006	3.02706	2.23773	4.01339	3.2152		20-OH-LTB4	15.0052	15.8189	16.8061	15.8767	12.6878	11.5846	17.7533	9.0472	15.725	11.3557	13.7891	19.8228	15.4025	12.1637		20-OH-LTB4	20.511	17.6704	7.02194	15.0678	7.38606	3.90001	8.38579	5.11611	6.24085	6.66677	6.93973	6.72789	8.48712	7.5463
	5-HETE	167.255	159.179	177.241	143.489	161.791	131.439	136.033	140.927	134.322	130.423	202.016	133.379	142.307	207.839	153.005		5-HETE	1476.68	1208.12	1321.7	1335.5	1274.99	1563.49	2038.91	1097.84	1168.05	942.676	1425.58	1206.47	1306.23	1199.56		5-HETE	1521.67	660.232	267.314	816.404	421.002	190.478	318.147	155.126	278.824	283.723	246.094	181.367	320.235	369.135
	5-HEPE	8.04863	8.55046	8.54023	7.37571	8.12876	6.40562	8.15341	8.1803	8.1375	6.4038	9.4043	6.31158	7.98823	12.7223	9.35875		5-HEPE	63.1097	52.435	53.1174	56.2207	48.4663	58.759	82.3226	52.5533	43.4518	33.5423	61.9592	60.2582	62.1281	41.9359		5-HEPE	109.43	41.1027	16.3013	55.6114	19.981	10.3463	22.2209	11.2567	16.3821	15.8255	16.8051	13.3753	21.1262	18.8406
	PGE2	98.7957	95.2288	98.9083	102.152	98.7713	99.9185	106.142	116.916	129.908	90.1265	88.2654	77.2789	78.8641	100.57	125.451		PGE2	61.433	62.4947	48.1795	57.3691	71.1032	56.7173	67.1949	46.6426	64.364	49.0905	52.1649	45.7821	56.8399	58.3771		PGE2	105.982	121.834	72.0267	99.9475	93.0369	72.3359	85.3386	99.7261	81.7608	80.1899	71.2905	46.3517	92.4433	99.8506
	15-ketoPGE2	11.8604	9.28372	6.4802	10.1906	9.45373	10.2733	10.7606	8.79433	13.8417	9.11745	10.6836	6.61115	9.18281	7.17704	11.0187		15-ketoPGE2	3.14478	4.09448	3.48964	3.5763	5.27282	3.81516	4.31375	4.43812	3.69301	2.48194	3.62409	3.42823	3.56164	3.22263		15-ketoPGE2	21.878	7.32371	7.94778	12.3832	8.31787	7.23359	7.85567	5.86836	7.79402	6.68249	5.78711	5.27335	10.2155	6.02813
	PGD2	26.6017	27.9523	24.8911	28.0166	26.8654	21.9146	28.5442	32.1801	31.0867	23.4339	20.7468	19.1338	22.6354	26.3018	28.8413		PGD2	22.8702	19.1715	14.3578	18.7998	24.1018	19.8671	23.1962	15.4009	18.8373	16.8116	17.4742	12.2078	17.1411	20.2081		PGD2	26.938	31.3655	19.7201	26.0078	25.8818	19.227	19.6396	24.7013	21.5932	20.8936	18.1139	10.304	22.2984	25.145
	PGF2α	16.3152	15.6283	15.6011	16.6614	16.0515	16.7321	13.9518	17.8715	19.6162	13.4111	15.5856	13.3789	12.9426	17.4504	18.0788		PGF2α	14.2045	13.4302	10.5681	12.7343	15.8069	11.3322	14.8925	10.7294	14.5083	11.0594	13.4259	10.2796	12.3013	9.81018		PGF2α	32.2897	32.4644	22.1472	28.9671	23.6543	18.2617	24.1591	21.5657	23.0939	21.1516	20.5526	13.5351	21.9383	29.123
	TXB2	1178.27	1192.56	1172.84	1218.98	1190.66	1209.85	1125.67	1303.9	1226.1	1095.09	1095.21	908.681	902.595	1203.9	1382.71		TXB2	849.235	864.564	695.146	802.982	948.975	651.43	884.941	447.707	799.148	563.933	702.111	582.459	726.64	701.416		TXB2	1299.78	1181	638.308	1039.69	806.848	573.848	708.265	589.812	685.593	643.269	645.887	383.111	794.427	924.179
	PEA	51.1868	14.0203	127.081	84.7771	69.2663	79.7671	72.2333	10.8019	26.6147	51.6745	74.8498	85.7687	77.9301				PEA	4.75372	22.5776	39.8938	22.4084	6.86405	45.7918	12.3685	6.20031	12.8007	2.57202	17.8542	17.1798	38.1037	12.7128		PEA		2.02365	1.71053	1.86709	0	0.203454	1.60751	1.42916	1.07536	0	2.01199	1.58461	0.162462	0.604753
	1-AG	74.6199	25.5746	34.332	29.7153	41.0605	37.6497	18.4843	15.9011	26.4913	25.1094	30.5338	26.2439	44.757				1-AG	5.00143	13.5871	11.6311	10.0732	8.24937	15.1467	11.3679	9.36174	12.1731	6.65937	13.1006	10.289	15.3461	8.81446		1-AG
	18-HEPE	0.556311	0.586676	0.614192	0.603441	0.590155	0.577019	0.678735	1.324	0.695126	0.795256	0.619981	0.344358	0.691517	1.06863	1.01778		18-HEPE	0.364522	0.436725	0.497692	0.43298	0.406775	0.401633	0.428445	0.465408	0.375723	0.270723	0.477804	0.399774	0.350815	0.25972		18-HEPE	1.75662	1.22787	0.712066	1.23218	0.569411	0.512621	0.671366	0.842661	0.70317	0.721578	0.795089	0.784386	0.793724	0.663318
	17-HDHA	26.7796	27.8805	17.4209	17.2257	22.3267	14.8606	18.3006	26.1105	20.5052	17.8713	18.6573	13.5271	14.5727	22.5046	20.5362		17-HDHA	4.63184	4.488	5.89637	5.0054	6.36717	7.04438	6.50361	5.00241	7.52785	5.44064	6.02116	5.03844	4.07866	4.68379		17-HDHA	14.8919	15.12	9.65249	13.2214	13.1514	10.6023	10.8637	13.918	12.2969	14.4808	11.2407	9.28368	18.6318	10.0618
	17-HDPA	25.6939	31.1843	22.3838	21.1516	25.1034	13.6812	17.2608	39.4511	24.7294	17.3844	21.2631	11.707	18.7364	21.0499	20.3184		17-HDPA	7.08626	3.94294	5.37065	5.46662	7.38012	5.25674	4.50795	4.21127	6.62141	5.6465	6.19788	5.83913	4.52423	4.82291		17-HDPA	10.1536	12.2415	8.82813	10.4077	10.0438	8.39031	10.4602	7.87643	7.33178	9.85216	9.53237	6.46165	12.1537	8.13373
	15-HETE	95.3572	113.187	110.013	92.6651	102.806	96.6066	112.07	101.166	139.254	106.427	116.533	77.9167	85.7037	131.001	113.892		15-HETE	43.6249	57.5389	43.7158	48.2932	56.5977	52.6607	60.9596	39.3752	53.1782	43.5443	53.9549	43.3732	62.3346	51.7701		15-HETE	129.064	133.614	65.3214	109.333	79.4667	59.7078	87.9275	80.2655	68.5222	70.4194	72.4462	45.0927	98.7446	89.7149
	15-HEPE	4.97474	5.55615	5.2323	4.91061	5.16845	5.19781	5.46263	6.21521	5.22055	5.86127	5.93209	5.00682	4.79399	7.30498	7.24587		15-HEPE	2.43955	3.09699	3.81342	3.11665	2.81566	2.82827	3.06011	1.55859	3.36339	2.01064	3.73022	2.73587	3.8263	2.74081		15-HEPE	9.26074	8.93205	5.18381	7.7922	4.99144	3.74	5.0618	5.14298	4.41982	4.96425	5.83351	4.85525	6.16907	4.79705
	14-HDHA	250.488	248.438	238.629	267.825	251.345	250.958	244.981	290.35	241.415	306.485	265.748	196.249	210.74	234.328	312.581		14-HDHA	54.1407	44.6251	38.45	45.7386	53.9001	55.5727	48.7865	33.2733	49.4258	47.2103	41.2428	44.7657	53.8074	49.9219		14-HDHA	133.633	122.466	131.627	129.242	132.2	155.578	145.086	125.723	128.935	179.046	155.67	96.6316	185.735	105.46
	14-HDPA	326.01	335.562	318.969	353.318	333.465	309.985	275.419	357.042	281.72	368.74	357.283	229.344	266.571	257.222	342.399		14-HDPA	47.4492	36.5214	36.0164	39.9957	43.2719	37.5638	33.9592	18.3894	42.5886	44.9424	30.3957	34.0699	36.1683	42.7839		14-HDPA	44.744	81.9927	77.8442	68.1936	101.153	110.561	87.198	71.8415	91.4264	127.263	102.435	55.1647	119.203	68.6485
	12-HETE	6102.72	6689.99	7572.97	6911.13	6819.2	6667.9	7252.87	6465.56	6879.2	8436.94	7995.7	6149.58	5794.99	8262.5	9233.85		12-HETE	2232.39	2498.46	1953.92	2228.26	2499.67	2379.25	2264.45	1079.83	2506.75	1810.52	2065.78	1850.82	2543.83	2193.33		12-HETE	6129.47	5729.62	3685.22	5181.44	4513.01	3480.21	4569.35	3654.76	3667.48	4510.35	4310.85	2583.29	5350.5	3664.74
	12-HEPE	210.265	211.353	208.493	206.157	209.067	214.065	236.483	229.754	201.611	266.032	242.243	195.979	196.299	260.426	284.88		12-HEPE	77.2127	75.8516	59.723	70.9291	73.4025	75.5127	76.1807	31.7222	69.9159	50.9364	72.0854	65.487	85.9162	59.2781		12-HEPE	434.033	300.888	206.518	313.813	216.561	176.006	257.636	210.99	195.62	225.271	286.428	182.575	292.082	192.394
	5.6-EET	13.8922	16.7896	17.5482	16.8299	16.265	13.6672	24.2559	15.0665	30.0465	25.4977	21.7766	19.2171	18.1994	23.9014	27.4968		5.6-EET	41.1814	50.0542	43.79	45.0085	35.4378	101.129	69.3699	65.7181	91.6181	66.4512	64.7662	68.1619	96.0209	73.1207		5.6-EET	22.9049	39.3178	20.9125	27.7117	20.7741	11.6173	27.1111	37.5848	24.0062	25.3714	24.3373	16.09	22.4108	28.6674
	8.9-EET	2.65261	3.85559	5.01814	4.70362	4.05749	3.68214	7.09243	4.06715	9.61637	6.32619	4.77504	4.92425	5.28435	5.643	6.79159		8.9-EET	14.064	19.2404	10.7975	14.7006	16.3921	17.8046	23.4557	27.1082	17.8461	12.3227	12.1903	13.8484	16.4933	13.2718		8.9-EET	10.5131	18.852	8.80242	12.7225	7.14837	5.79803	9.39161	15.5899	9.16573	9.3132	8.71772	5.20282	8.87568	9.61581
	11.12-EET	2.18266	2.75537	2.50486	1.86012	2.32575	1.79572	3.28003	1.98935	4.50837	2.94349	2.48567	2.14129	2.86847	3.35065	2.91273		11.12-EET	9.77114	11.2174	5.39297	8.79385	7.31636	12.0495	13.334	16.0813	10.555	6.70826	7.76583	9.08829	10.7102	7.53506		11.12-EET	3.9352	7.48426	5.33634	5.58527	4.57964	3.69575	5.35815	6.97138	4.67616	4.28458	5.12702	3.15193	3.71822	6.33316
	14.15-EET	0.515074	0.593926	0.526293	0.418579	0.513468	0.437429	0.640141	0.298169	0.84748	0.6416	0.585755	0.489662	0.505602	0.869932	0.508606		14.15-EET	1.28462	1.88558	0.852567	1.34092	1.56317	1.89436	2.12812	2.72829	1.73809	1.29459	1.34338	1.73154	1.71569	1.36828		14.15-EET	1.27913	2.22252	1.17841	1.56002	1.10317	0.663443	1.17854	1.93748	1.1397	1.30047	1.40828	0.919011	0.935586	1.44225
	14.15-DiHET	0.398634	0.224312	0.204886	0.250849	0.26967	0.161532	0.193364	0.152825	0.416764	0.14672	0.163114	0.152115	0.26488	0.193478	0.228845		14.15-DiHET	0.225745	0.293165	0.184851	0.234587	0.228974	0.239493	0.303837	0.447476	0.259456	0.24749	0.278722	0.308571	0.272592	0.222642		14.15-DiHET	0.35157	0.435176	0.366377	0.384374	0.370482	0.285032	0.439253	0.522004	0.308047	0.394028	0.309328	0.365703	0.33724	0.326556
	5,15-diHETE	10.0493	9.53945	10.4621	10.1407	10.0479	8.25562	7.75644	15.843	10.0987	9.50729	10.2422	19.5519	8.29043	10.0694	11.3081		5,15-diHETE	18.789	16.0527	16.6739	17.1719	15.714	12.8469	21.5788	11.8609	16.4203	11.9195	16.1151	15.859	17.7623	14.0965		5,15-diHETE	22.3931	15.1552	6.66425	14.7375	7.78158	4.23119	8.85543	5.62679	7.28814	7.66046	7.30334	5.98063	10.5079	7.72386
	11-HETE	47.5154	52.9002	54.2923	50.668	51.344	48.3037	57.3032	57.1468	58.3051	63.5314	53.6745	42.5136	42.9321	64.4216	63.3522		11-HETE	22.6591	26.1926	22.5994	23.817	25.808	23.5591	29.1034	18.5466	22.3702	18.5983	24.6328	18.584	27.3522	23.5735		11-HETE	63.1924	49.3434	27.8042	46.78	32.8336	23.6132	32.7155	28.9755	26.4154	31.9085	32.719	18.2676	34.7733	32.8706
	11-HEPE	2.26291	2.65274	2.38434	2.38709	2.42177	2.54509	3.17451	3.7131	2.76771	2.5966	2.8946	2.32951	2.236	3.39402	3.25623		11-HEPE	1.54022	1.47592	1.21335	1.40983	1.46229	1.19465	0.816037	0.933447	0.953483	0.87441	1.62044	1.52645	2.10855	1.04223		11-HEPE	6.50473	4.28753	2.83927	4.54384	2.36021	2.03409	3.19679	2.53092	2.23114	2.08888	3.17325	2.50775	3.56704	1.99584
	13-HODE	25.9957	31.4947	27.3348	32.238	29.2658	32.9965	42.5877	59.8355	34.7773	41.3078	32.1828	29.292	31.4681	35.9012	43.4058		13-HODE	12.3297	15.8493	14.2368	14.1386	15.6184	13.3693	12.9695	14.0051	17.4954	11.5623	13.7977	14.048	18.4853	13.4772		13-HODE	38.0185	22.0481	23.3984	27.8217	20.8337	21.9035	26.2392	28.4867	22.4999	43.7432	32.573	28.2588	34.2169	19.9375
	9-HODE	17.9281	22.5128	21.1502	23.192	21.1958	23.666	30.2487	44.9999	26.1083	28.0449	22.0656	21.606	21.5863	22.1815	29.4808		9-HODE	8.83211	9.63653	9.35261	9.27375	9.98002	9.17626	10.256	8.71158	10.3635	7.00232	8.38043	9.91378	11.0319	8.74885		9-HODE	20.898	13.0284	17.0955	17.0073	13.4717	14.5218	16.651	17.6914	16.8273	26.2888	20.9609	18.1555	25.1412	12.9275
	7-HDHA	5.70044	4.78652	5.68093	5.63202	5.44998	4.97153	8.03643	12.9704	13.6035	5.52463	5.03294	5.51251	7.47799	5.54269	9.21719		7-HDHA	15.5058	12.975	16.6171	15.0326	15.9182	20.9101	22.7427	44.1678	15.7037	13.782	17.1892	16.5309	20.1829	14.8145		7-HDHA	17.5945	6.58918	5.5273	9.90367	3.09148	2.72862	5.75748	6.34117	3.82523	6.1573	5.87227	4.32917	6.65553	6.60745
	7-HDPA	5.32751	4.06291	4.87576	5.24279	4.87724	4.47958	6.0388	15.0183	7.90296	3.56861	5.28612	3.96467	6.31338	3.94707	5.62649		7-HDPA	5.40569	4.59247	6.00947	5.33588	4.93525	5.58906	5.24945	9.58612	4.60534	3.9975	5.13818	4.67178	5.9161	5.46841		7-HDPA	6.7264	5.28532	2.97879	4.99683	2.4201	2.70617	3.1529	2.65176	1.49842	3.69438	2.77895	2.65962	5.33018	2.60576
	4-HDHA	1.00157	1.57771	1.28976	2.18793	1.51425	1.7247	2.90842	5.15665	5.10454	0.948145	2.27096	0.830045	3.71447	2.35144	1.85947		4-HDHA	1.65016	1.28896	2.07145	1.67019	2.08298	1.48521	2.26681	3.933	2.21317	0.974121	1.83971	0.833732	0.806053	1.02405		4-HDHA	2.01169	3.44593	1.3239	2.26051	1.31934	1.43169	1.97628	2.24	2.607	0.69509	1.98676	1.12791	3.73113	2.79188
	AA	147049	130591	134821	129811	135568	143776	144251	166467	339455	124858	130990	125825	136451				AA	253440	310261	234826	266176	289995	310920	368234	425026	267719	218973	266755	228828	260780	244615		AA		93425.2	61846.8	77636	72742.8	59994.3	65338.2	83357.5	53597.5	60890.7	53638.4	36457.9	68362	82842.4
	EPA	551.69	463.508	541.55	501.041	514.447	596.68	565.03	609.748	880.409	466.25	514.476	546.347	529.119				EPA	763.968	1032.5	786.099	860.856	854.891	983.253	1303.18	1086.27	809.504	554.601	904.265	888.662	818.958	750.214		EPA		802.914	540.612	671.763	465.149	464.78	478.515	572.081	376.842	432.724	423.433	266.848	547.3	565.745
	DHA	17376.4	14558.6	13790.8	15480	15301.4	16374.4	14664	18606	28461.7	12555.9	15259	11962.7	15156.5				DHA	14957.3	13799.1	12528.1	13761.5	14557.6	17634.4	18707.1	23368.2	13377.6	13991.6	12731.9	13147.8	12599.9	13644.7		DHA		4780.65	4790.89	4785.77	4786	5080.86	4557.13	5843.38	4403.55	5496.74	4657.3	3341.91	5964.56	5355.03
	DPA	434.14	377.603	343.961	388.79	386.123	420.294	338.876	548.123	765.53	353.711	376.934	287.843	392.208				DPA	328.782	281.246	252.565	287.531	320.356	316.72	329.662	415.095	271.711	318.904	244.819	235.53	273.89	287.817		DPA		60.9651	60.4532	60.7091	73.1858	65.66	64.224	82.799	64.15	86.2937	68.5996	50.8941	88.9008	78.8401
[truncated: 15 more columns]
