# Supplementary material for: Context-dependent Activities of Mitrephorone Link Lipid Redirection, Anti-inflammatory Action, and Ferroptosis Control to Hepatocyte Protection
Source: Theranostics. 2026 Mar 17;16(10):5406–39. doi: 10.7150/thno.127100 (PMC13080623; doi:10.7150/thno.127100)
Supplement: Supplementary file 2 — Tables S2-S6 as well as raw images. [file thnov16p5406s2.zip › Table_S5.xlsx]

## Sheet: PBMC - cmpd. 48 h
nmol/1 × 106 PBMCs	treatment	veh.	1	2	2	3	3	4	4	5		veh.	1	5			treatment	veh.	1	1	2	2	3	3	4	4	5	5		treatment	veh.	1	1	2	2	3	3	4	4	5	5
	concentration [µM]		1	1	10	1	10	1	10	10			10	1			concentration [µM]		1	10	1	10	1	10	1	10	1	10		concentration [µM]		1	10	1	10	1	10	1	10	1	10
	n	1	1	1	1	1	1	1	1	1		1	1	1			n	2	2	2	2	2	2	2	2	2	2	2		n	3	3	3	3	3	3	3	3	3	3	3
	cell number [× 106]	4.2	4.64	5.04	3.896	4.16	4.56	4.56	4.64	4.28		7.4	7.32	7.4			cell number [× 106]	6.24	5.16	6.32	5.4	5.36	7.04	5.48	5.36	6.04	5.92	5.92		cell number [× 106]	3.112	2.904	3.324	3	3.284	2.712	3.152	2.752	3.344	3.704	3.228
	PC(14:0_16:0)	0.0118085	0.0140854	0.0107801	0.0123882	0.01277	0.0115463	0.01271	0.00817739	0.0108833		0.00484389	0.0050258	0.00441221			PC(14:0_16:0)	0.00834209	0.00780781	0.00794911	0.0105535	0.00866141	0.00911226	0.0112308	0.0124261	0.00943905	0.00553782	0.0123365		PC(14:0_16:0)	0.00774695	0.0101985	0.0110612	0.01529	0.0115919	0.0138257	0.0107238	0.0132682	0.012228	0.00802178	0.00796024
	PC(16:0_16:0)	0.279378	0.355244	0.279554	0.323721	0.352745	0.322042	0.326706	0.240266	0.279927		0.140436	0.141344	0.142966			PC(16:0_16:0)	0.339267	0.35128	0.336344	0.410175	0.341585	0.37144	0.434846	0.478121	0.423324	0.252704	0.455699		PC(16:0_16:0)	0.216198	0.282203	0.267983	0.365744	0.276342	0.385986	0.296018	0.394898	0.297041	0.238135	0.251476
	PC(16:0_16:1)	0.0301947	0.038067	0.0302656	0.0493034	0.0361119	0.0354788	0.0348231	0.0228256	0.0274998		0.0120115	0.0110761	0.0113175			PC(16:0_16:1)	0.0233269	0.0245362	0.0260152	0.0330551	0.0323051	0.0276617	0.0368276	0.0362204	0.0317766	0.0188341	0.0383436		PC(16:0_16:1)	0.0182134	0.0296492	0.0290418	0.0371819	0.0313207	0.0434828	0.0332832	0.0381122	0.0316575	0.020256	0.0281295
	PC(18:0_16:1)	0.00608556	0.00754989	0.00604135	0.00976523	0.00768728	0.00744827	0.00695298	0.00503532	0.00628469		0.00259894	0.00260254	0.00254946			PC(18:0_16:1)	0.00650824	0.00708419	0.00775784	0.00896457	0.00981677	0.00833071	0.0102935	0.0105151	0.00898951	0.00569277	0.0104741		PC(18:0_16:1)	0.00426347	0.00544093	0.00703575	0.00857496	0.00813346	0.010902	0.00734671	0.00892891	0.00818206	0.00555061	0.00601139
	PC(16:0_18:1)	0.277202	0.332081	0.259979	0.262513	0.327463	0.273172	0.296998	0.191449	0.263661		0.120845	0.112185	0.122291			PC(16:0_18:1)	0.290473	0.310694	0.282206	0.368987	0.285076	0.327854	0.369183	0.439883	0.352955	0.229111	0.409992		PC(16:0_18:1)	0.194202	0.33973	0.29243	0.353611	0.244604	0.461466	0.285171	0.411022	0.315393	0.239211	0.274263
	PC(16:1_18:1)	0.00828866	0.00936712	0.0070981	0.0180286	0.00880106	0.00910352	0.008671	0.0049955	0.00652423		0.00227027	0.00236229	0.00230425			PC(16:1_18:1)	0.00504484	0.00574989	0.00599575	0.00704561	0.00887121	0.00535053	0.0081478	0.007964	0.00625119	0.00413922	0.00870954		PC(16:1_18:1)	0.00336969	0.00733207	0.00672732	0.00688963	0.00861644	0.00948914	0.00848058	0.00776737	0.00661881	0.0041782	0.00343239
	PC(18:0_18:1)	0.25021	0.319253	0.22996	0.23747	0.303291	0.225094	0.283033	0.172061	0.237739		0.114342	0.0981522	0.1035			PC(18:0_18:1)	0.241573	0.2753	0.260522	0.322335	0.256027	0.300768	0.311948	0.389829	0.319849	0.217274	0.425042		PC(18:0_18:1)	0.152773	0.288034	0.247916	0.314198	0.227426	0.430293	0.25107	0.3607	0.263105	0.204579	0.251436
	PC(18:1_18:1)	0.0492178	0.0602651	0.0434193	0.0643922	0.0566222	0.0504218	0.0544283	0.0324542	0.0455169		0.0157637	0.0138007	0.015387			PC(18:1_18:1)	0.0468698	0.0612759	0.0588031	0.0703803	0.0646594	0.0620907	0.0695715	0.0823681	0.0644408	0.0465514	0.0875118		PC(18:1_18:1)	0.0264129	0.0534111	0.0501517	0.0492812	0.044307	0.0937082	0.0479401	0.0695894	0.0480483	0.0368153	0.0477079
	PC(16:0_18:2)	0.0531252	0.0656131	0.0453641	0.0402613	0.061976	0.0473655	0.0577755	0.0387603	0.0491166		0.016806	0.0174516	0.016929			PC(16:0_18:2)	0.0487002	0.0535721	0.055513	0.0602646	0.0443914	0.0575283	0.0631504	0.073622	0.0662024	0.0405347	0.0746439		PC(16:0_18:2)	0.032902	0.0614825	0.0593901	0.057737	0.0429108	0.0802413	0.0530819	0.0689839	0.0578198	0.0400272	0.0425474
	PC(18:0_18:2)	0.0661272	0.0822348	0.0590138	0.0601542	0.0834996	0.0659547	0.071129	0.0563504	0.0628955		0.0247366	0.0236804	0.0244648			PC(18:0_18:2)	0.11193	0.128499	0.129361	0.149182	0.120726	0.132903	0.154648	0.181051	0.142412	0.0997126	0.163887		PC(18:0_18:2)	0.0584788	0.102795	0.0943399	0.119598	0.0860405	0.153342	0.104752	0.135993	0.106905	0.0800145	0.0951924
	PC(18:1_18:2)	0.0211915	0.0275445	0.0191658	0.0209657	0.0264454	0.0210275	0.0257903	0.0160369	0.0205419		0.00589239	0.00657439	0.00591495			PC(18:1_18:2)	0.0161132	0.0182594	0.0214547	0.0214879	0.0180064	0.020136	0.024218	0.0252969	0.0214884	0.0145468	0.0305146		PC(18:1_18:2)	0.0118984	0.0203451	0.0208212	0.0199758	0.0163587	0.0334345	0.0216938	0.0255654	0.0207031	0.0135062	0.0174166
	PC(18:1_20:1)	0.00795967	0.0105996	0.0081301	0.00975139	0.0111273	0.00777292	0.00991082	0.00572862	0.00872351		0.00301154	0.00310201	0.00300645			PC(18:1_20:1)	0.00824622	0.00934455	0.00885824	0.0114754	0.00850587	0.010741	0.0113604	0.0137105	0.0112997	0.00735708	0.0144056		PC(18:1_20:1)	0.00402501	0.0083211	0.00678237	0.00745582	0.00589917	0.0109415	0.00694371	0.00997715	0.00910273	0.00579449	0.00805464
	PC(18:0_20:2)	0.00642171	0.00805946	0.00639927	0.00902503	0.00897676	0.00730997	0.00707317	0.00555547	0.0069558		0.00447396	0.00477202	0.00439579			PC(18:0_20:2)	0.00838654	0.00940484	0.00925873	0.0108886	0.00998826	0.010357	0.0118989	0.0131744	0.0118367	0.00696801	0.0123192		PC(18:0_20:2)	0.00687654	0.0125945	0.00981684	0.0117837	0.0102763	0.0138267	0.0106877	0.0136822	0.0099457	0.00805983	0.0121137
	PC(16:0_20:3)	0.0179742	0.0221074	0.0157842	0.0144483	0.0215929	0.0169545	0.0190014	0.0132539	0.0164714		0.00959629	0.00936423	0.00875916			PC(16:0_20:3)	0.0150799	0.0174078	0.0180217	0.018826	0.0136446	0.0171327	0.0192484	0.0229043	0.0197067	0.0122956	0.0215297		PC(16:0_20:3)	0.0134524	0.0230383	0.0231818	0.0245815	0.0147416	0.030931	0.0219482	0.02766	0.0225963	0.0159468	0.0193816
	PC(18:0_20:3)	0.0434831	0.0540367	0.0406209	0.0402874	0.0531364	0.0430824	0.0462967	0.0333706	0.0412642		0.0253365	0.0230066	0.0248118			PC(18:0_20:3)	0.0573786	0.0620461	0.0622925	0.0739067	0.0574851	0.0669417	0.0788924	0.0877008	0.0699852	0.0504486	0.0811078		PC(18:0_20:3)	0.0438016	0.0732822	0.0629906	0.0762658	0.0536496	0.0944419	0.0726142	0.0893972	0.0720317	0.0543488	0.0601952
	PC(18:1_20:3)	0.00863046	0.0120573	0.00734859	0.00754122	0.00981873	0.00872931	0.00956667	0.00696936	0.00796138		0.00347709	0.00388025	0.00351335			PC(18:1_20:3)	0.00527672	0.00687923	0.00778633	0.00814556	0.00561044	0.00698607	0.0086708	0.00910494	0.00819379	0.00553782	0.00964015		PC(18:1_20:3)	0.00445102	0.00909558	0.0091509	0.0072562	0.00640865	0.012196	0.00904143	0.0119516	0.00881222	0.00592826	0.00740694
	PC(16:0_20:4)	0.100292	0.12336	0.0942362	0.0921004	0.123463	0.106813	0.112923	0.073268	0.0916668		0.054771	0.0485531	0.0580178			PC(16:0_20:4)	0.0921768	0.0897796	0.0854498	0.107011	0.0754842	0.103497	0.115601	0.137426	0.109574	0.0705671	0.122641		PC(16:0_20:4)	0.0785591	0.13693	0.118849	0.136594	0.0895173	0.184546	0.130448	0.166316	0.126905	0.0964361	0.123404
	PC(18:0_20:4)	0.171916	0.205316	0.166282	0.195681	0.204913	0.20914	0.179293	0.133473	0.159826		0.105323	0.0915902	0.102839			PC(18:0_20:4)	0.25925	0.27126	0.273141	0.329622	0.277759	0.284766	0.336312	0.385127	0.309517	0.21337	0.336637		PC(18:0_20:4)	0.202868	0.344828	0.306045	0.391178	0.259137	0.47768	0.33252	0.399014	0.312782	0.245359	0.315882
	PC(18:1_20:4)	0.0369939	0.0498432	0.0352091	0.0453159	0.0479298	0.0445078	0.0455792	0.0278631	0.0359652		0.0176014	0.0175257	0.0172913			PC(18:1_20:4)	0.0274582	0.0302831	0.0303857	0.0355551	0.0310192	0.0318228	0.0370229	0.041571	0.0342695	0.023364	0.0444544		PC(18:1_20:4)	0.0275549	0.0467023	0.0464962	0.04917	0.0332741	0.0688434	0.0477337	0.0547852	0.0407915	0.030638	0.0428588
	PC(16:0_22:4)	0.00599959	0.00788721	0.00580117	0.00791513	0.00829563	0.00661989	0.00653422	0.00470161	0.0058162		0.00419663	0.00348177	0.00435364			PC(16:0_22:4)	0.0115633	0.0122948	0.0107139	0.0137318	0.0117157	0.0128953	0.0135405	0.0164518	0.0123756	0.00991445	0.0172738		PC(16:0_22:4)	0.00486534	0.00965952	0.00849524	0.0100956	0.00813266	0.0120684	0.0071442	0.0112471	0.0100361	0.00720279	0.00765673
	PC(18:0_22:4)	0.0172416	0.0225978	0.0168617	0.0253919	0.0222371	0.018978	0.0187045	0.013982	0.0170239		0.0124224	0.0112975	0.0124034			PC(18:0_22:4)	0.0207742	0.0221584	0.0215585	0.0264176	0.0261532	0.0254357	0.0274338	0.0319553	0.02781	0.0187999	0.0319899		PC(18:0_22:4)	0.0139864	0.0253455	0.0223291	0.0280037	0.0242761	0.0290312	0.0236845	0.03031	0.0231804	0.0165833	0.0196759
	PC(18:1_22:4)	0.00283324	0.00358836	0.00235328	0.00558429	0.00366054	0.0029718	0.00325415	0.00193107	0.00275436		0.0010409	0.00114834	0.00119633			PC(18:1_22:4)	0.00325879	0.00370425	0.0040706	0.00416612	0.00411013	0.00386313	0.00469159	0.00460293	0.00377164	0.00310549	0.00535792		PC(18:1_22:4)	0.00154433	0.00305503	0.00263491	0.00270567	0.00317479	0.00463008	0.00320003	0.00306556	0.00307336	0.00226026	0.00257707
	PC(16:0_22:5 n3)	0.0123312	0.0167284	0.0108219	0.0106755	0.0154036	0.011675	0.013957	0.00809122	0.0113502		0.00466372	0.00410098	0.00457077			PC(16:0_22:5 n3)	0.00963256	0.00969381	0.00943136	0.0114048	0.00835976	0.0099215	0.0124869	0.0137303	0.0107997	0.00723919	0.0131391		PC(16:0_22:5 n3)	0.00859138	0.0162861	0.0147331	0.016121	0.0113499	0.0218575	0.0144066	0.0191715	0.0151714	0.0105907	0.0120369
	PC(16:0_22:5 n6)	0.001302	0.00181862	0.00123111	0.00181287	0.00156047	0.00154762	0.00149872	0.000964053	0.00111683		0.000648496	0.00079857	0.000673338			PC(16:0_22:5 n6)	0.00141391	0.00174003	0.00205917	0.00170343	0.0019151	0.00162853	0.00215807	0.00207478	0.00197249	0.0011399	0.00241242		PC(16:0_22:5 n6)	0.000570099	0.00122268	0.000857248	0.000803684	0.00069286	0.000808298	0.00113561	0.00121892	0.000584766	0.000446228	0.00109376
	PC(18:0_22:5 n3)	0.0117304	0.0155298	0.0118778	0.0154578	0.0146031	0.012846	0.0138332	0.0100557	0.0110811		0.00551007	0.00506286	0.00570022			PC(18:0_22:5 n3)	0.0169746	0.0177145	0.0187813	0.0222745	0.0199383	0.0194458	0.0234048	0.0287408	0.0207278	0.0147479	0.0258964		PC(18:0_22:5 n3)	0.012358	0.0213961	0.0210694	0.0266849	0.0207151	0.0293174	0.0218745	0.0292484	0.0223019	0.0162094	0.0200012
	PC(18:0_22:5 n6)	0.00195309	0.00239802	0.0018067	0.00278494	0.00244018	0.00250044	0.00241086	0.00164564	0.00174421		0.00141228	0.00137558	0.00156763			PC(18:0_22:5 n6)	0.00352828	0.00393653	0.00415551	0.005591	0.00553461	0.00468861	0.00554573	0.00632865	0.00516209	0.00319792	0.00626299		PC(18:0_22:5 n6)	0.00130215	0.0036054	0.00329472	0.00307164	0.00279078	0.00352467	0.00337627	0.0042902	0.00239194	0.00198652	0.00257622
	PC(16:0_22:6)	0.0063561	0.00798345	0.00574744	0.00592268	0.00799528	0.00609935	0.00785541	0.00527865	0.00622096		0.0026593	0.00253072	0.00281239			PC(16:0_22:6)	0.00721096	0.00881167	0.00933275	0.00975088	0.00710296	0.0098833	0.00988196	0.0119742	0.0106345	0.00635974	0.0118354		PC(16:0_22:6)	0.00437213	0.00789635	0.00809332	0.00958909	0.00616015	0.0122847	0.00834963	0.0113064	0.00852384	0.00665538	0.00623827
	PC(18:0_22:6)	0.0104166	0.0140737	0.0103638	0.0112922	0.0133124	0.0118914	0.0127785	0.00936815	0.0110034		0.00502799	0.00484441	0.00494982			PC(18:0_22:6)	0.0151365	0.0161808	0.0168551	0.0201935	0.0175407	0.0184645	0.0215881	0.0249753	0.0202795	0.0132118	0.0257533		PC(18:0_22:6)	0.00869067	0.0172968	0.0162552	0.0203366	0.0146449	0.027589	0.0162948	0.0248344	0.0181798	0.0130271	0.0155331
	PC(18:1_22:6)	0.0021963	0.00278391	0.00195343	0.00285908	0.00270594	0.00233727	0.00295123	0.00182925	0.00223996		0.000747092	0.000984917	0.000831388			PC(18:1_22:6)	0.00259792	0.00257295	0.00364275	0.00295113	0.00249263	0.00301102	0.00356384	0.00364009	0.00322696	0.00195831	0.00388159		PC(18:1_22:6)	0.00114065	0.0027512	0.00361416	0.00248641	0.00175884	0.00530857	0.00316947	0.00319365	0.00282183	0.00154498	0.00171791
	SUM PC	1.51886	1.89207	1.43347	1.60281	1.85059	1.59043	1.69244	1.14574	1.44978		0.722465	0.671674	0.713729			SUM PC	1.70349	1.83927	1.78772	2.17605	1.77449	1.96466	2.23737	2.59249	2.13827	1.40422	2.50369		SUM PC	1.16547	1.96393	1.77159	2.17226	1.56425	2.756	1.85413	2.4455	1.87693	1.42931	1.70398
	16:0-LPC	0.00162079	0.00241179	0.00191622	0.00231465	0.00239153	0.00184284	0.00243737	0.00147723	0.00192907		0.000892198	0.00111001	0.000905778			16:0-LPC	0.00180811	0.00174951	0.00189205	0.00196326	0.00160761	0.00173226	0.00179857	0.00235117	0.00219265	0.000963123	0.00169753		16:0-LPC	0.00165485	0.00231723	0.00302022	0.00423587	0.00227903	0.003978	0.00273929	0.00348591	0.00346254	0.00253974	0.002576
	18:0-LPC	0.00320575	0.00382953	0.00267746	0.00411133	0.00357235	0.00336362	0.00299485	0.00194294	0.00252374		0.00138786	0.00172491	0.00147581			18:0-LPC	0.00220768	0.00210727	0.00331719	0.00281141	0.00290922	0.00273999	0.00322802	0.00285687	0.00302025	0.00158374	0.00241648		18:0-LPC	0.00217695	0.00483211	0.00316731	0.00504056	0.00424469	0.0047873	0.00421394	0.00377435	0.00487973	0.00360271	0.00234377
	18:1-LPC	0.00062745	0.000865882	0.000689512	0.000489394	0.000750866	0.000573157	0.000774448	0.000432118	0.000518309		0.000228295	0.000200721	0.000207859			18:1-LPC	0.000412014	0.000305899	0.00032746	0.000498544	0.000481623	0.000478277	0.000541443	0.000770795	0.000527242	0.000196721	0.000610145		18:1-LPC	0.000651595	0.00109958	0.00052608	0.000658379	0.000535865	0.000734725	0.000701408	0.000695274	0.00092588	0.000479578	0.000155181
	20:4-LPC	0.000124111	0.000202069	0.000100536	8.27123e-05	0.000147229	0.000104487	0.000184099	0.00011361	0.000127057		8.13718e-05	7.28296e-05	4.37209e-05			20:4-LPC	0.000134039	0.000162849	0.000188011	0.000206017	7.64242e-05	0.000213087	0.000170663	0.00027488	0.000154412	5.90162e-05	0.000182781		20:4-LPC	8.11238e-05	6.11341e-05	0.000198521	0.000146307	0.000134043	7.35733e-05	0.000133601	0.000289234	9.73276e-05	0.000137157	0.000233306
	SUM LPC	0.0055781	0.00730928	0.00538373	0.00699809	0.00686198	0.0058841	0.00639077	0.00396589	0.00509817		0.00258973	0.00310847	0.00263317			SUM LPC	0.00456185	0.00432552	0.00572472	0.00547922	0.00507487	0.00516362	0.00573869	0.00625372	0.00589455	0.0028026	0.00490693		SUM LPC	0.00456452	0.00831005	0.00691213	0.0100811	0.00719363	0.0095736	0.00778823	0.00824476	0.00936548	0.00675919	0.00530826
nmol/1 × 106 PBMCs	treatment	veh.	1	2	2	3	3	4	4	5		veh.	1	5			treatment	veh.	1	1	2	2	3	3	4	4	5	5		treatment	veh.	1	1	2	2	3	3	4	4	5	5
	concentration [µM]		1	1	10	1	10	1	10	10			10	1			concentration [µM]		1	10	1	10	1	10	1	10	1	10		concentration [µM]		1	10	1	10	1	10	1	10	1	10
nmol/1 × 106 PBMCs	PE(16:0_16:0)	0.0020827	0.00311998	0.0023505	0.00326994	0.00293807	0.00246242	0.00262155	0.00145141	0.00219828		0.00107553	0.00121063	0.00100573			PE(16:0_16:0)	0.0031634	0.00287652	0.00282357	0.00352847	0.00246626	0.00323612	0.0036481	0.00412472	0.00339765	0.00214089	0.00348024		PE(16:0_16:0)	0.0015676	0.00247749	0.00183556	0.00231539	0.00188826	0.00308995	0.00218193	0.00250614	0.00185525	0.00208464	0.00124143
	PE(18:0_16:1)	0.00150733	0.00199775	0.00136926	0.0023887	0.00198919	0.0017648	0.0020212	0.00108013	0.00144169		0.00061252	0.000550242	0.000556845			PE(18:0_16:1)	0.00264252	0.00190592	0.00243746	0.00283921	0.00242251	0.00267381	0.00348067	0.00325059	0.00301821	0.00194714	0.00361995		PE(18:0_16:1)	0.00127591	0.00180513	0.00111657	0.00218725	0.0015784	0.00294422	0.0021801	0.00235696	0.00147271	0.00110217	0.00127575
	PE(16:0_18:0)	0.00890031	0.0108398	0.00858488	0.0172961	0.0113083	0.0099458	0.00979031	0.0065758	0.00879561		0.00432128	0.00457984	0.0040354			PE(16:0_18:0)	0.0113824	0.0105984	0.00937347	0.0118011	0.0113255	0.0111132	0.0131821	0.014558	0.0122708	0.00719447	0.0137037		PE(16:0_18:0)	0.0066123	0.00180068	0.00363356	0.011156	0.00224806	0.0106467	0.00237626	0.0104124	0.00326122	0.00234009	0.00175917
	PE(16:0_18:1)	0.0167355	0.0205491	0.0141252	0.01529	0.0191508	0.0166734	0.0185104	0.00973703	0.0138439		0.00672895	0.00617337	0.00638913			PE(16:0_18:1)	0.0270915	0.023189	0.0224955	0.0287806	0.0164572	0.0259521	0.0278821	0.0355796	0.0272913	0.0195404	0.0332071		PE(16:0_18:1)	0.0137407	0.0238051	0.0238015	0.0250146	0.0157018	0.0346815	0.0200411	0.0274974	0.0194245	0.0184697	0.0164961
	PE(18:0_18:1)	0.188012	0.222211	0.162159	0.190849	0.222011	0.18624	0.227084	0.13168	0.17788		0.0759786	0.0785204	0.0743401			PE(18:0_18:1)	0.252826	0.242796	0.219199	0.288042	0.197371	0.266235	0.307807	0.342983	0.298776	0.179384	0.317326		PE(18:0_18:1)	0.15784	0.0639758	0.0775738	0.288079	0.0586055	0.36794	0.0833262	0.319123	0.072887	0.0599231	0.0513343
	PE(18:1_18:1)	0.0139984	0.0190046	0.0126563	0.0155215	0.0182128	0.0160168	0.0174171	0.00879671	0.013755		0.00506596	0.00503878	0.0045289			PE(18:1_18:1)	0.0201397	0.020621	0.0186606	0.0244624	0.0162778	0.021566	0.0247652	0.0282487	0.0235205	0.0161862	0.0305759		PE(18:1_18:1)	0.0105975	0.0145746	0.0201734	0.0214151	0.0114687	0.0334942	0.0175423	0.0274523	0.0181484	0.0170484	0.0152232
	PE(16:0_18:2)	0.00304883	0.00426712	0.00282234	0.00267695	0.00403699	0.00300188	0.00373219	0.0021626	0.00278393		0.0011683	0.00114838	0.00106704			PE(16:0_18:2)	0.00372683	0.00368256	0.00324369	0.0042259	0.00267306	0.00399434	0.00429716	0.00533251	0.00404498	0.00285419	0.00458478		PE(16:0_18:2)	0.00247196	0.00431023	0.00378818	0.00431577	0.00332667	0.00618602	0.00378134	0.00488461	0.00395524	0.00360185	0.00303206
	PE(18:0_18:2)	0.0400622	0.0505887	0.0371281	0.0393725	0.0507586	0.0419802	0.0479036	0.0306094	0.0378904		0.0193797	0.0194077	0.0170095			PE(18:0_18:2)	0.0903869	0.0848686	0.0782878	0.100659	0.0678499	0.0900701	0.100538	0.123152	0.108887	0.0625671	0.111895		PE(18:0_18:2)	0.0460693	0.0523987	0.0780155	0.0832357	0.0429553	0.107862	0.0626135	0.0967479	0.072887	0.0516666	0.0579133
	PE(18:1_18:2)	0.00414798	0.0054034	0.00346716	0.00395027	0.00518885	0.00415497	0.00477271	0.00244635	0.00372401		0.0014751	0.0013043	0.00130145			PE(18:1_18:2)	0.00401954	0.00403471	0.00400009	0.00412449	0.00346376	0.00411446	0.00509628	0.00545106	0.00494627	0.0029983	0.00529844		PE(18:1_18:2)	0.00177045	0.00398554	0.00419174	0.00424939	0.00261312	0.00611	0.00343631	0.00415983	0.00332821	0.00270161	0.00292279
	PE(18:1_20:1)	0.00192817	0.0025136	0.00180595	0.00239717	0.00254566	0.00222457	0.00242247	0.00138147	0.00206119		0.000835261	0.000816691	0.000914335			PE(18:1_20:1)	0.00218113	0.00245114	0.00232449	0.0024664	0.00202689	0.00264872	0.00235502	0.00286182	0.00248343	0.00151346	0.00284592		PE(18:1_20:1)	0.00167557	0.000837022	0.00107781	0.00334219	0.000922855	0.0051933	0.00105891	0.00353572	0.00131876	0.000762428	0.000586294
	PE(18:0_20:2)	0.0016653	0.00203293	0.00146345	0.00258036	0.00200506	0.0019876	0.00202548	0.0012747	0.00166701		0.000830835	0.000887128	0.00075438			PE(18:0_20:2)	0.00474475	0.00474268	0.00484116	0.00572115	0.00533991	0.00549088	0.00608942	0.00655951	0.00598095	0.00354201	0.00597688		PE(18:0_20:2)	0.00366876	0.00216135	0.00219008	0.007303	0.00166215	0.00777278	0.00216135	0.00747054	0.00156108	0.0014629	0.00137682
	PE(16:0_20:3)	0.00114486	0.0015411	0.00113185	0.00103354	0.00147404	0.0013233	0.00143424	0.000835295	0.00118054		0.000631764	0.000596678	0.000567801			PE(16:0_20:3)	0.00103263	0.00139203	0.00122056	0.00138985	0.00103647	0.00136402	0.0013902	0.0016757	0.0014539	0.000793179	0.00133058		PE(16:0_20:3)	0.00131964	0.00215957	0.00191507	0.00238124	0.0012937	0.00177122	0.0019021	0.00225566	0.0018293	0.00157927	0.00168766
	PE(18:0_20:3)	0.0459686	0.0535444	0.0404067	0.0405467	0.0530949	0.0503482	0.0531618	0.0335889	0.0410604		0.0276926	0.0263554	0.0250724			PE(18:0_20:3)	0.0532201	0.0515252	0.0486204	0.0621262	0.0435441	0.0581528	0.0642791	0.0782111	0.0680416	0.040774	0.0681671		PE(18:0_20:3)	0.045239	0.0196595	0.0432447	0.0799582	0.0166553	0.0992166	0.0293801	0.0891274	0.0457669	0.0245235	0.0198856
	PE(18:1_20:3)	0.00178079	0.0023897	0.0015818	0.0015767	0.00213686	0.00175293	0.00213173	0.00114476	0.00188247		0.000840674	0.000843206	0.000742734			PE(18:1_20:3)	0.00155725	0.00182189	0.00188656	0.00206548	0.0012946	0.00182193	0.00174441	0.00223607	0.00199059	0.00123502	0.00219241		PE(18:1_20:3)	0.00111265	0.00199811	0.00291535	0.00202236	0.00117837	0.00258111	0.00201536	0.00195502	0.00147623	0.00147936	0.00165591
	PE(16:0_20:4)	0.0127793	0.0152154	0.0106242	0.0105334	0.0146747	0.0129921	0.014155	0.00839983	0.0108928		0.0054042	0.00495698	0.00511426			PE(16:0_20:4)	0.00930227	0.00921134	0.00909986	0.0109651	0.00700417	0.0101944	0.0115044	0.0129366	0.0110805	0.00690856	0.0123264		PE(16:0_20:4)	0.0104697	0.0178198	0.0168315	0.017094	0.0116001	0.0210957	0.0170549	0.0195593	0.0149001	0.0130941	0.0128243
	PE(18:0_20:4)	0.277095	0.360043	0.255314	0.299583	0.349415	0.348937	0.33127	0.218191	0.263698		0.148438	0.14478	0.136509			PE(18:0_20:4)	0.415038	0.423761	0.362344	0.471872	0.329532	0.446308	0.498055	0.570219	0.47515	0.305987	0.506121		PE(18:0_20:4)	0.352292	0.40907	0.526092	0.568925	0.319434	0.794245	0.508149	0.668407	0.49771	0.436848	0.44084
	PE(18:1_20:4)	0.0119697	0.0149874	0.0105633	0.0120165	0.0142197	0.0134446	0.0140039	0.00846589	0.0113774		0.00515156	0.00497864	0.00506034			PE(18:1_20:4)	0.00941623	0.0102662	0.00934964	0.0114759	0.00855425	0.010991	0.0122352	0.0142131	0.0115004	0.00727718	0.0127349		PE(18:1_20:4)	0.00889292	0.0154811	0.0160185	0.0149974	0.0109371	0.0231073	0.0161605	0.0178066	0.0144452	0.0122374	0.0129615
	PE(16:0_22:4)	0.00196846	0.00229585	0.00173735	0.00182548	0.00237631	0.00199981	0.00227931	0.00137884	0.00173285		0.0010773	0.000854485	0.00107635			PE(16:0_22:4)	0.00313991	0.00273916	0.0022343	0.00306644	0.00181188	0.00270785	0.00325453	0.0038914	0.00294833	0.00205738	0.00340811		PE(16:0_22:4)	0.00176079	0.00280254	0.00367774	0.00305219	0.00173411	0.00339263	0.00237763	0.00303207	0.00214448	0.00236614	0.0021663
	PE(18:0_22:4)	0.0439721	0.0489346	0.0369315	0.0420354	0.0507642	0.045944	0.0490037	0.0306571	0.0371378		0.0297398	0.0257942	0.0262094			PE(18:0_22:4)	0.0462069	0.0428498	0.0396766	0.0515276	0.0366413	0.0474105	0.0533524	0.0620698	0.054065	0.0324711	0.061234		PE(18:0_22:4)	0.0463039	0.0212536	0.0207145	0.0781786	0.0161441	0.0924906	0.0220643	0.085797	0.0206759	0.0154358	0.0170157
	PE(18:1_22:4)	0.00177131	0.00221982	0.00146134	0.00207462	0.00189134	0.00232024	0.00196925	0.00123537	0.00149407		0.000957353	0.00084524	0.000847384			PE(18:1_22:4)	0.00278598	0.00243696	0.00256576	0.00316296	0.00228704	0.00299565	0.00335292	0.00407055	0.00318408	0.00235347	0.00379283		PE(18:1_22:4)	0.0014561	0.00225112	0.00299056	0.00247183	0.00157635	0.00360338	0.00287547	0.0029341	0.00245274	0.00186675	0.00254464
	PE(16:0_22:5 n3)	0.00241509	0.00297383	0.00217775	0.00146073	0.00278355	0.00246527	0.00285617	0.00139533	0.00212836		0.000768702	0.000590246	0.000755782			PE(16:0_22:5 n3)	0.00143762	0.00148997	0.00123071	0.00153797	0.000998012	0.00192888	0.00193153	0.00219776	0.00155321	0.00108108	0.00191983		PE(16:0_22:5 n3)	0.00191132	0.00289053	0.00215893	0.00292387	0.0018347	0.00460211	0.00279179	0.00308466	0.00227785	0.00252451	0.00261806
	PE(16:0_22:5 n6)	0.000522071	0.000603354	0.000453565	0.000443667	0.000741476	0.000766935	0.000687477	0.000418223	0.000432363		0.000254223	0.000221162	0.000247357			PE(16:0_22:5 n6)	0.000577054	0.000566223	0.000493173	0.00063351	0.0004873	0.00066178	0.000787718	0.000738241	0.000625972	0.000351319	0.000955966		PE(16:0_22:5 n6)	0.000356951	0.000289961	0.000318737	0.000257701	0.000369865	0.000957559	0.000495918	0.000777513	0.000290834	0.000520107	0.000172198
	PE(18:0_22:5 n3)	0.0284585	0.0363371	0.0245649	0.0255076	0.0370419	0.0282079	0.0353727	0.0199179	0.0269693		0.0117681	0.0104811	0.0108268			PE(18:0_22:5 n3)	0.0325567	0.0342261	0.0279275	0.0392074	0.022343	0.0370416	0.0397192	0.0451827	0.041159	0.0253099	0.0454193		PE(18:0_22:5 n3)	0.0298369	0.0311298	0.0454536	0.0563772	0.0244018	0.0768982	0.0447432	0.065537	0.0472502	0.0388755	0.0401947
	PE(18:0_22:5 n6)	0.00790252	0.00856149	0.00651852	0.00801123	0.00899942	0.00871261	0.00932012	0.00548565	0.00665273		0.00473869	0.00482772	0.00413869			PE(18:0_22:5 n6)	0.00893078	0.00900575	0.00770769	0.0103841	0.00845561	0.0088677	0.0119173	0.0129007	0.0109318	0.00762641	0.0131525		PE(18:0_22:5 n6)	0.00582344	0.00299463	0.00594479	0.0101823	0.00231321	0.01585	0.00365455	0.0119844	0.00671939	0.00376404	0.00241583
	PE(18:1_22:5)	0.00144697	0.00195694	0.00135671	0.00178995	0.00215396	0.0019176	0.0019906	0.000913554	0.00132973		0.00056795	0.00052176	0.000454292			PE(18:1_22:5)	0.00141474	0.0014599	0.00126967	0.00164143	0.00130118	0.00144716	0.00167932	0.00202567	0.0015177	0.00105889	0.00194816		PE(18:1_22:5)	0.000702036	0.0017045	0.00163345	0.00150919	0.00141953	0.0019139	0.00170092	0.00212938	0.00127309	0.0011803	0.00148552
	PE(16:0_22:6)	0.00320493	0.00360065	0.00239751	0.00185022	0.00351785	0.00319393	0.00345662	0.00192103	0.00249391		0.00103304	0.000741346	0.000895531			PE(16:0_22:6)	0.00234341	0.0024586	0.00202467	0.00280124	0.00155109	0.00263544	0.00322939	0.00360056	0.00266458	0.00208531	0.00353895		PE(16:0_22:6)	0.00250151	0.00382729	0.00331074	0.00321031	0.00193375	0.00685629	0.00464447	0.00464017	0.00301445	0.0032016	0.00310615
	PE(18:0_22:6)	0.0169303	0.021539	0.0156783	0.0147795	0.02119	0.0187162	0.0222085	0.0122751	0.0153241		0.00642032	0.00522807	0.00542763			PE(18:0_22:6)	0.0291014	0.0264103	0.0255084	0.0346403	0.0219049	0.0300496	0.0364701	0.0411696	0.0349373	0.0222635	0.0484612		PE(18:0_22:6)	0.0136569	0.0246777	0.0233595	0.0251924	0.0169522	0.046075	0.0262503	0.0299119	0.0227493	0.0189018	0.0194613
	PE(18:1_22:6)	0.00083025	0.00228921	0.00143474	0.00180753	0.00204443	0.00159326	0.00223099	0.0010305	0.00145875		0.000498992	0.000401225	0.000360245			PE(18:1_22:6)	0.00123905	0.00154847	0.00133076	0.00177879	0.00127785	0.00170146	0.00179408	0.00229609	0.00157845	0.00126814	0.00265157		PE(18:1_22:6)	0.000729037	0.0015442	0.00155724	0.00205555	0.000924074	0.00401531	0.00181523	0.00190111	0.00122921	0.00101905	0.00130913
	SUM PE	0.742249	0.921561	0.662266	0.762469	0.908665	0.831088	0.885834	0.54445	0.693287		0.363456	0.352655	0.336209			SUM PE	1.0416	1.02494	0.912177	1.18693	0.817698	1.10337	1.24584	1.43174	1.219	0.76077	1.32187		SUM PE	0.771654	0.733686	0.935535	1.3234	0.573673	1.78459	0.888775	1.51699	0.886305	0.740581	0.735506
	16:0-LPE	0.000230513	0.000158184	0.00016252	0.000180442	0.000209191	0.000159697	0.000202606	0.000176004	0.000144783		4.31982e-05	3.97527e-05	7.91747e-05			16:0-LPE	4.52429e-05	0.000163849	5.53818e-05	0.000137167	0.000124776	0.000166782	0.000180725	0.000180592	0.000196079	0.000120695	0.000105154		16:0-LPE	0.000137289	0.000321486	0.00023966	0.00035327	0.000113641	0.000221148	0.000264282	0.000250475	0.000200852	0.000120246	0.000138254
	18:0-LPE	0.00348802	0.00360065	0.00329069	0.00642996	0.00405062	0.00384302	0.00364143	0.00213541	0.00313823		0.000655054	0.00078801	0.000674055			18:0-LPE	0.00140474	0.00115707	0.00158058	0.00175632	0.00254847	0.00188027	0.00177107	0.00222901	0.00189991	0.000988456	0.00196159		18:0-LPE	0.000645637	0.00157421	0.00152157	0.00222258	0.00214609	0.00261678	0.00132036	0.00133057	0.00160539	0.00152258	0.00161872
	18:1-LPE	0.00023759	0.000199259	0.000159162	0.000274785	0.000238963	0.000163818	0.000225194	0.00016099	0.000203909		9.29469e-05	9.37688e-05	0.000117692			18:1-LPE	0.0001616	0.000200694	0.000241215	0.000188591	0.000235429	0.000221527	0.000281842	0.000289959	0.000215217	0.000117962	0.000253349		18:1-LPE	9.61781e-05	3.22377e-05	0.00023955	0.000257078	0.000141914	0.000110982	8.2714e-05	0.000175471	0.000111797	0.000120191	3.45159e-05
	20:4-LPE	0.000413507	0.000451829	0.000293476	0.00031417	0.000314178	0.000435817	0.000386046	0.000497984	0.000361579		0.000174386	0.000167287	0.000207031			20:4-LPE	0.000277189	0.000355525	0.000391309	0.000503163	0.000338699	0.000452801	0.000448066	0.000568711	0.000418812	0.000235347	0.000354352		20:4-LPE	4.10725e-05	0.000161188	0.00027942	0.000129028	0.000113641	0.000294524	0.000148602	7.49344e-05	4.46818e-05	0.000220544	0
	SUM LPE	0.00436963	0.00440992	0.00390585	0.00719935	0.00481296	0.00460235	0.00445527	0.00297039	0.0038485		0.000965585	0.00108882	0.00107795			SUM LPE	0.00188877	0.00187714	0.00226849	0.00258524	0.00324737	0.00272138	0.0026817	0.00326827	0.00273002	0.00146246	0.00267445		SUM LPE	0.000920177	0.00208913	0.0022802	0.00296195	0.00251529	0.00324343	0.00181596	0.00183145	0.00196272	0.00198357	0.00179149
nmol/1 × 106 PBMCs	treatment	veh.	1	2	2	3	3	4	4	5		veh.	1	5			treatment	veh.	1	1	2	2	3	3	4	4	5	5		treatment	veh.	1	1	2	2	3	3	4	4	5	5
	concentration [µM]		1	1	10	1	10	1	10	10			10	1			concentration [µM]		1	10	1	10	1	10	1	10	1	10		concentration [µM]		1	10	1	10	1	10	1	10	1	10
nmol/1 × 106 PBMCs	PG(16:0_16:0)	0.000462962	0.00062197	0.000563236	0.000210675	0.000664839	0.000512132	0.000565427	0.000459123	0.000500688		0.00025142	0.000234475	0.000197585			PG(16:0_16:0)	0.000783602	0.000623505	0.000709131	0.00107996	0.000490601	0.00100434	0.00103149	0.00107958	0.00112554	0.000425056	0.00083204		PG(16:0_16:0)	0.000206178	0.000228891	0.000348126	0.000212811	0.000354995	0.000344101	0.0004439	0.000385756	0.000399223	0.000279424	0.000133598
	PG(16:0_18:1)	0.00776975	0.0098781	0.00794516	0.00772984	0.00977949	0.00909531	0.00918726	0.00614858	0.00831117		0.00450243	0.00405355	0.00416841			PG(16:0_18:1)	0.00651608	0.00611082	0.00605042	0.00799633	0.00480247	0.00740114	0.0072095	0.00803062	0.00734965	0.00451285	0.00794421		PG(16:0_18:1)	0.00572961	0.0102203	0.00936087	0.0103003	0.00684405	0.0130044	0.0087305	0.0100534	0.00731528	0.0069735	0.00763645
	PG(18:0_18:1)	0.0015429	0.00188232	0.00175857	0.00223503	0.00217413	0.00206585	0.00185728	0.00142256	0.00202747		0.00151747	0.00162058	0.00152048			PG(18:0_18:1)	0.00262655	0.00238299	0.00263317	0.00332987	0.00246041	0.00317401	0.00373528	0.0036059	0.00326168	0.0017956	0.0032796		PG(18:0_18:1)	0.00182191	0.00326772	0.00371851	0.00312556	0.00326653	0.00417824	0.00304632	0.00344514	0.00229681	0.00214937	0.00281737
	PG(16:0_18:2)	0.000392453	0.000531415	0.000374211	0.000395358	0.000476999	0.000462096	0.000339468	0.000293202	0.000472304		0.000226083	0.000224175	0.000179991			PG(16:0_18:2)	0.000658972	0.000589993	0.000532779	0.000791263	0.000345871	0.00066435	0.000695734	0.000786745	0.000739849	0.000455345	0.000686768		PG(16:0_18:2)	0.00036934	0.000574066	0.0003479	0.000746548	0.000644812	0.00103574	0.000416662	0.000745673	0.000316057	0.00052991	0.000635546
	PG(18:0_18:2)	0.000959714	0.00173055	0.0014291	0.00165859	0.00193008	0.00160321	0.001266	0.00100848	0.00173413		0.00132103	0.00110415	0.00112994			PG(18:0_18:2)	0.00345707	0.00319152	0.00321313	0.00465243	0.00263144	0.00500511	0.00486886	0.00539792	0.00570452	0.00211031	0.0048597		PG(18:0_18:2)	0.00134692	0.00267107	0.00238037	0.00264303	0.002938	0.00330828	0.00232548	0.0028808	0.00261127	0.00176777	0.00167117
	PG(18:1_18:2)	0.000533989	0.000865504	0.000653805	0.000668128	0.000727897	0.000784959	0.000612517	0.000498205	0.000758854		0.000406294	0.000520685	0.00040801			PG(18:1_18:2)	0.000707038	0.000889887	0.000944368	0.000895959	0.000643153	0.000828387	0.00105049	0.00116025	0.00103735	0.000535062	0.00079991		PG(18:1_18:2)	0.000304006	0.00123223	0.000824992	0.00122642	0.000881514	0.00165525	0.000905669	0.00128546	0.000782964	0.000618036	0.000636858
	PG(16:0_20:4)	0.000171748	0.000187306	0.000213013	0.000280308	0.000217211	0.000156877	0.000223625	0.000185013	0.000204362		8.75099e-05	8.83975e-05	7.84058e-05			PG(16:0_20:4)	0.000191779	0.00027863	0.000229328	0.000288215	0.00025332	0.000181234	0.000370909	0.000279168	0.00020544	0.000105123	0.000286478		PG(16:0_20:4)	0.000195695	0.000200177	0.000126931	0.00029252	0.00025807	0.000621716	0.000114687	0.000334352	0.000415774	0.000412007	0.000468667
	PG(18:0_20:4)	0.000366099	0.000568578	0.000355203	0.000422978	0.000492015	0.000371134	0.000378921	0.000226822	0.000395316		0.000254792	0.000261854	0.000268234			PG(18:0_20:4)	0.000871103	0.000673744	0.000742953	0.00131335	0.00051766	0.00125583	0.00102234	0.00115239	0.00109407	0.000362196	0.00104758		PG(18:0_20:4)	0.000445197	0.000631391	0.000888288	0.000586085	0.000655956	0.00110346	0.0005314	0.000720108	0.000766355	0.000573999	0.000368469
	PG(18:1_22:6)	0.000533457	0.000716564	0.000565529	0.00137129	0.000686913	0.00084618	0.000670863	0.000535707	0.00051941		9.69885e-05	0.000124259	9.01283e-05			PG(18:1_22:6)	0.000175392	0.000213222	0.0001332	0.000214593	0.000253144	0.000125418	0.000226287	0.000205598	0.000195212	9.44777e-05	0.000324817		PG(18:1_22:6)	0.000347369	0.000430192	0.00019	0.00039997	0.000301037	0.00127563	0.000545787	0.000745948	0.000266347	0.000162098	0.000133598
	SUM PG	0.0127331	0.0169823	0.0138578	0.0149722	0.0171496	0.0158977	0.0151014	0.0107777	0.0149237		0.00866401	0.00823213	0.00804118			SUM PG	0.0159876	0.0149543	0.0151885	0.020562	0.0123981	0.0196398	0.0202109	0.0216982	0.0207133	0.010396	0.0200611		SUM PG	0.0107662	0.019456	0.018186	0.0195333	0.016145	0.0265268	0.0170604	0.0205966	0.0151701	0.0134661	0.0145017
nmol/1 × 106 PBMCs	treatment	veh.	1	2	2	3	3	4	4	5		veh.	1	5			treatment	veh.	1	1	2	2	3	3	4	4	5	5		treatment	veh.	1	1	2	2	3	3	4	4	5	5
	concentration [µM]		1	1	10	1	10	1	10	10			10	1			concentration [µM]		1	10	1	10	1	10	1	10	1	10		concentration [µM]		1	10	1	10	1	10	1	10	1	10
nmol/1 × 106 PBMCs	PI(16:0_16:0)	0.000435077	0.000864086	0.000471523	0.000190661	0.000775832	0.00043645	0.000495277	0.000492574	0.000735529		0.000569381	0.000463437	0.000509492			PI(16:0_16:0)	0.00219434	0.00199372	0.00177216	0.00268924	0.000990649	0.00264984	0.00272924	0.00321238	0.00291754	0.00132731	0.00199291		PI(16:0_16:0)	0.000803067	0.00162215	0.00103336	0.00191533	0.000542231	0.00103154	0.00106941	0.00164331	0.00145803	0.00111391	0.00135601
	PI(16:0_18:1)	0.000291519	0.000221376	0.000242802	0.000132784	0.00015421	0.000168788	0.000249132	0.000164186	0.000208446		0.000158753	9.71412e-05	0.000139929			PI(16:0_18:1)	0.00626023	0.00584116	0.00555996	0.00657145	0.00383216	0.00680417	0.00731224	0.00879265	0.00788548	0.00401577	0.00684899		PI(16:0_18:1)	0.0034126	0.00679984	0.00449009	0.00614907	0.00317865	0.00543566	0.00519382	0.00759753	0.00587846	0.00418812	0.00595401
	PI(18:0_18:1)	0.00603052	0.00816624	0.00666094	0.0110039	0.00861586	0.00735335	0.00802895	0.00469793	0.0070589		0.00328209	0.00290338	0.00274641			PI(18:0_18:1)	0.00865629	0.00839367	0.00813214	0.0097841	0.00726619	0.00895449	0.0127	0.0123402	0.0122196	0.00565769	0.0106248		PI(18:0_18:1)	0.00551305	0.0080653	0.00700099	0.0124563	0.00480807	0.0107093	0.00771008	0.0101897	0.00851163	0.00604715	0.00839483
	PI(18:1_18:1)	0.00228363	0.00261956	0.00201095	0.00309622	0.00265507	0.00238849	0.00236081	0.00138102	0.00215698		0.00118214	0.00107553	0.000920507			PI(18:1_18:1)	0.0029987	0.00348512	0.00300941	0.00360241	0.002746	0.00341553	0.00459535	0.00486745	0.00417892	0.00187819	0.00396528		PI(18:1_18:1)	0.00225146	0.00381682	0.00412965	0.00446323	0.00277003	0.00390653	0.00426962	0.0045078	0.00362157	0.00202529	0.00310618
	PI(16:0_18:2)	0.000942338	0.00132795	0.000786284	0.000477481	0.00127293	0.000763308	0.00094273	0.000785726	0.000896066		0.000621907	0.000522729	0.000545155			PI(16:0_18:2)	0.00252563	0.0024682	0.00214547	0.0027271	0.0010743	0.00278999	0.00295551	0.00350599	0.00355797	0.00205243	0.00265814		PI(16:0_18:2)	0.00121206	0.002669	0.00137668	0.00227976	0.000598251	0.00222762	0.00131015	0.00213691	0.0013127	0.00122199	0.00193954
	PI(18:0_18:2)	0.0059289	0.00712166	0.00577009	0.00680148	0.00759713	0.00625944	0.00654311	0.0042231	0.00614086		0.00289938	0.00261189	0.00265344			PI(18:0_18:2)	0.0110903	0.0108836	0.00925784	0.010266	0.00752321	0.0116431	0.014465	0.0157362	0.0139117	0.00739332	0.013021		PI(18:0_18:2)	0.00557823	0.00799746	0.00717398	0.0102965	0.004474	0.011197	0.00796006	0.012151	0.00937104	0.00725395	0.00955354
	PI(18:1_18:2)	0.0012449	0.00173263	0.00118891	0.00113118	0.00162341	0.00147535	0.00137817	0.00101631	0.00158917		0.000676058	0.000542735	0.00056482			PI(18:1_18:2)	0.00271195	0.00294881	0.00242173	0.00300421	0.00182353	0.00308228	0.0039883	0.00393812	0.00374843	0.00173272	0.00301513		PI(18:1_18:2)	0.00127616	0.00235567	0.00218053	0.00313446	0.0011618	0.00255239	0.00211455	0.00328029	0.00305693	0.0018907	0.00174332
	PI(16:0_20:3)	0.000415286	0.000623049	0.000471511	0.000291469	0.000423839	0.000348057	0.000523146	0.000323671	0.000356097		0.000340963	0.000336512	0.000254657			PI(16:0_20:3)	0.00115043	0.00114108	0.000718585	0.00108328	0.000429721	0.00105802	0.0012203	0.00147578	0.00119795	0.000622295	0.000983641		PI(16:0_20:3)	0.000735452	0.00130761	0.000859614	0.00111352	0.000354898	0.000976993	0.00118898	0.00122826	0.000957952	0.00077762	0.000969771
	PI(18:0_20:3 n3)	0.00706882	0.00902096	0.00650019	0.00734115	0.00961267	0.00694042	0.00869792	0.00513518	0.00709371		0.00378547	0.00354118	0.00324729			PI(18:0_20:3 n3)	0.0085765	0.00731777	0.00673912	0.00809311	0.00532507	0.00780231	0.00934571	0.0104772	0.00996453	0.00518389	0.0103501		PI(18:0_20:3 n3)	0.0073343	0.00957468	0.00865666	0.01337	0.00392811	0.0129236	0.00881165	0.0152855	0.00940526	0.00747406	0.0103442
	PI(18:0_20:3 n6)	0.00143593	0.00183586	0.00123873	0.00132374	0.00189077	0.00134406	0.00161198	0.000895927	0.00125806		0.00060195	0.000687269	0.000523631			PI(18:0_20:3 n6)	0.00107946	0.00107596	0.000975747	0.0010077	0.00090712	0.00123194	0.00164294	0.00178153	0.00142429	0.000810696	0.00185942		PI(18:0_20:3 n6)	0.00101717	0.00277344	0.0017786	0.00318155	0.000541983	0.00321272	0.00172441	0.00263925	0.00195612	0.00144495	0.00155009
	PI(18:1_20:3)	0.000424709	0.000579059	0.000433257	0.00037694	0.000650801	0.000440047	0.0005749	0.000341795	0.000531184		0.000280927	0.000346515	0.000349963			PI(18:1_20:3)	0.000768928	0.000683405	0.000640701	0.000771523	0.000439009	0.000780231	0.000916713	0.000837768	0.00102406	0.000499548	0.000829546		PI(18:1_20:3)	0.000345606	0.00130813	0.00109046	0.00153929	0.00020549	0.00162922	0.000824977	0.00118349	0.000921854	0.000666505	0.000841882
	PI(16:0_20:4)	0.00311069	0.00471599	0.00342413	0.00320132	0.00442789	0.0033544	0.00410144	0.00240774	0.00419854		0.00199908	0.00197313	0.00191223			PI(16:0_20:4)	0.00751479	0.00707281	0.0059162	0.00695	0.00402786	0.00777816	0.00818494	0.00916856	0.00841879	0.00501547	0.00742996		PI(16:0_20:4)	0.00491147	0.00723427	0.00799249	0.00773124	0.0031789	0.00885684	0.00619119	0.00969373	0.00656092	0.00597442	0.00736015
	PI(18:0_20:4)	0.080597	0.102583	0.0826669	0.101847	0.100096	0.0826653	0.0964892	0.0578435	0.0775954		0.0513281	0.0499092	0.0400377			PI(18:0_20:4)	0.0952288	0.0958131	0.0899333	0.110218	0.0852012	0.104111	0.119351	0.131678	0.121175	0.0672249	0.128413		PI(18:0_20:4)	0.101229	0.159403	0.141168	0.201512	0.0755898	0.190429	0.145359	0.197016	0.134844	0.117632	0.160835
	PI(18:1_20:4)	0.00453596	0.00647272	0.00444725	0.00532632	0.00612011	0.00482043	0.00536396	0.00325129	0.0047573		0.00193898	0.00217845	0.00178172			PI(18:1_20:4)	0.00476735	0.00595964	0.00573104	0.00592025	0.00451083	0.00591333	0.00692297	0.00784363	0.00698345	0.00399068	0.00755067		PI(18:1_20:4)	0.00434517	0.00759895	0.00751711	0.00943605	0.00399702	0.0108555	0.00715623	0.0108248	0.00712555	0.00577208	0.00703711
	PI(16:0_22:4)	0.000327834	0.000424532	0.000273283	0.000223136	0.000458376	0.000277102	0.000383789	0.000225671	0.000422408		0.000228459	0.000201279	0.000212661			PI(16:0_22:4)	0.00108833	0.00070201	0.000568696	0.000770263	0.000524458	0.000917919	0.000961358	0.00114556	0.00113171	0.000474999	0.000844955		PI(16:0_22:4)	0.000497615	0.000522731	0.00068948	0.000318401	0.000336493	0.00103154	0.000388366	0.000955835	0.000567928	0.000277373	0.000645871
	PI(18:0_22:4)	0.00278059	0.00331385	0.0025054	0.00362888	0.00335331	0.002478	0.00319597	0.00196137	0.00266777		0.00165982	0.00128012	0.00154727			PI(18:0_22:4)	0.00312303	0.00336121	0.00271269	0.00336636	0.00237152	0.00320064	0.00423236	0.00477385	0.00374015	0.00210381	0.00399877		PI(18:0_22:4)	0.00248807	0.00330329	0.0031648	0.0057284	0.00168556	0.00554475	0.00385954	0.00586466	0.00400959	0.00330491	0.00504487
	PI(16:0_22:5 n3)	0.000451619	0.00081864	0.000569669	0.000318422	0.00084482	0.000505872	0.000831215	0.000399604	0.000648		0.000315147	0.000264312	0.000368775			PI(16:0_22:5 n3)	0.00120663	0.00114263	0.00106539	0.0013415	0.0005613	0.00125368	0.00152686	0.00188345	0.00142429	0.000817261	0.00124817		PI(16:0_22:5 n3)	0.00082171	0.00172798	0.00103146	0.00148482	0.000542231	0.00152121	0.0014811	0.00190865	0.0010994	0.00133669	0.00193869
	PI(18:0_22:5 n3)	0.00272199	0.00361842	0.00290032	0.00346307	0.00420943	0.00298728	0.00335386	0.00218147	0.00321343		0.00134965	0.00114312	0.00102741			PI(18:0_22:5 n3)	0.00359616	0.0031348	0.00254805	0.00360247	0.00256031	0.00358467	0.00443171	0.00467593	0.00414861	0.00233497	0.00426325		PI(18:0_22:5 n3)	0.00395769	0.00512773	0.00407941	0.00795932	0.00342046	0.00630914	0.00533871	0.00764306	0.00532606	0.00461177	0.00510613
	PI(18:0_22:5 n6)	0.0003224	0.000361684	0.000376041	0.000339887	0.000403267	0.000249969	0.000428188	0.000168144	0.00024341		0.000228993	0.00015422	0.000136795			PI(18:0_22:5 n6)	0.00033892	0.000422012	0.00027509	0.000399302	0.000364396	0.000466931	0.000548242	0.000430503	0.000366562	0.000215519	0.000588901		PI(18:0_22:5 n6)	0.000389703	0	0.000286411	0.000370589	7.4673e-05	0	0.000266952	0.000455303	0.00042624	0.000111115	0.000322829
	PI(18:1_22:5)	0.000343206	0.000483559	0.000311435	0.000435725	0.000415909	0.000370114	0.000514356	0.000337182	0.00033053		0.00017139	0.000129171	0.000156405			PI(18:1_22:5)	0.000482591	0.000364896	0.000559526	0.000627547	0.000270836	0.000496111	0.000485977	0.00075126	0.00050866	0.000284257	0.00055803		PI(18:1_22:5)	0.000389344	0.000785225	0.000574725	0.00111405	0.000224329	0.000977533	0.000558025	0.00118349	0.00092303	0.000278017	0.00103511
	PI(18:0_22:6)	0.00144095	0.00204493	0.00141066	0.00169591	0.00193663	0.0014542	0.00178978	0.00109133	0.00154542		0.000663571	0.000572811	0.000582196			PI(18:0_22:6)	0.00275921	0.00257356	0.00199405	0.00244362	0.00150582	0.00275612	0.00318165	0.00334691	0.00316596	0.00168128	0.00285071		PI(18:0_22:6)	0.00208066	0.00241293	0.00183798	0.00493908	0.0012529	0.00396378	0.00235014	0.00367981	0.00234085	0.00227643	0.00233563
	SUM PI	0.123134	0.15895	0.12466	0.152647	0.157538	0.12708	0.147858	0.0893247	0.123647		0.0742822	0.0709342	0.0602184			SUM PI	0.168119	0.166779	0.152677	0.185239	0.134255	0.180691	0.211699	0.232663	0.213094	0.115317	0.213895		SUM PI	0.15059	0.236407	0.208113	0.300493	0.112866	0.285292	0.215127	0.301068	0.209675	0.175679	0.237414
nmol/1 × 106 PBMCs	treatment	veh.	1	2	2	3	3	4	4	5		veh.	1	5			treatment	veh.	1	1	2	2	3	3	4	4	5	5		treatment	veh.	1	1	2	2	3	3	4	4	5	5
	concentration [µM]		1	1	10	1	10	1	10	10			10	1			concentration [µM]		1	10	1	10	1	10	1	10	1	10		concentration [µM]		1	10	1	10	1	10	1	10	1	10
nmol/1 × 106 PBMCs	PS(16:0_18:1)	0.00363168	0.00520238	0.00336504	0.00435605	0.0044064	0.00424435	0.00419772	0.00271897	0.00315302		0.00185253	0.00214644	0.00192811			PS(16:0_18:1)	0.00601432	0.00665188	0.0056646	0.00652476	0.00388285	0.00656856	0.00705811	0.00841744	0.006649	0.00390117	0.0071772		PS(16:0_18:1)	0.00379705	0.00535884	0.00709424	0.00464226	0.0033518	0.00616084	0.00428057	0.0073921	0.0049491	0.00474406	0.00472645
	PS(18:0_18:1)	0.153416	0.229548	0.157717	0.189632	0.212386	0.204066	0.199081	0.124139	0.154267		0.076982	0.0735966	0.0702187			PS(18:0_18:1)	0.242656	0.251585	0.213558	0.293586	0.200046	0.277209	0.318634	0.334344	0.304731	0.181266	0.33848		PS(18:0_18:1)	0.139004	0.235211	0.262354	0.232171	0.164932	0.312318	0.218813	0.298602	0.199079	0.174373	0.181057
	PS(18:1_18:1)	0.00354883	0.0060172	0.00388311	0.0062202	0.00574018	0.00556794	0.00576076	0.0030424	0.00394217		0.00184001	0.00227398	0.00170342			PS(18:1_18:1)	0.0056695	0.00720511	0.00742525	0.00909125	0.00653919	0.00710271	0.00831489	0.00919129	0.00852217	0.00552365	0.0101122		PS(18:1_18:1)	0.00340532	0.00929672	0.00870849	0.00676499	0.00515587	0.0101432	0.00737079	0.00920494	0.00612687	0.00561666	0.00408131
	PS(18:0_18:2)	0.013157	0.0175081	0.0133248	0.0162804	0.016473	0.0124011	0.013402	0.0100564	0.0130118		0.00681989	0.00655479	0.00698641			PS(18:0_18:2)	0.027906	0.0275356	0.0251078	0.0340494	0.0252062	0.0317883	0.0315939	0.0402025	0.0353657	0.0201084	0.0370961		PS(18:0_18:2)	0.0127884	0.0245677	0.024631	0.0226862	0.0210698	0.029907	0.0173605	0.0293256	0.018922	0.0155393	0.0167431
	PS(18:0_20:3)	0.0312265	0.0431015	0.0305094	0.0341689	0.0397344	0.0371927	0.0346008	0.0249119	0.0299023		0.0198911	0.0195144	0.0186542			PS(18:0_20:3)	0.0438398	0.0447502	0.0395477	0.0522695	0.0346357	0.0475269	0.0543352	0.0598868	0.0535541	0.032351	0.0574519		PS(18:0_20:3)	0.0317586	0.0494287	0.0515239	0.0473186	0.0362154	0.0615645	0.0431074	0.0580936	0.0378067	0.0359849	0.0374304
	PS(18:0_20:4)	0.0508989	0.0724229	0.0529508	0.0577255	0.0675151	0.0694444	0.0614551	0.040398	0.0534049		0.0261883	0.0242662	0.0245267			PS(18:0_20:4)	0.0792586	0.0854415	0.0753936	0.0962828	0.0607875	0.0995317	0.110184	0.120178	0.105402	0.0588091	0.106588		PS(18:0_20:4)	0.053146	0.107426	0.108969	0.0937339	0.0683879	0.126599	0.0942675	0.126526	0.0801043	0.0774651	0.0666833
	PS(18:0_22:5)	0.0335875	0.0478863	0.0345539	0.0406976	0.0464442	0.0404004	0.0421821	0.0262658	0.0351206		0.0174333	0.0155129	0.0164883			PS(18:0_22:5)	0.0486036	0.0503042	0.0412047	0.057347	0.0407602	0.0543495	0.057192	0.0680205	0.0586316	0.0359051	0.0661313		PS(18:0_22:5)	0.038639	0.0641442	0.0683956	0.0622551	0.0505331	0.0890632	0.0562717	0.0764046	0.051002	0.0493018	0.0490896
	PS(18:0_22:4)	0.0221875	0.0314352	0.0222489	0.0290996	0.0305708	0.0258649	0.0263576	0.0170895	0.0221165		0.0165212	0.0159338	0.0154732			PS(18:0_22:4)	0.0364332	0.035741	0.0297704	0.0414372	0.0284845	0.0391556	0.0416168	0.0459817	0.0430881	0.0249979	0.0460427		PS(18:0_22:4)	0.0205597	0.0365573	0.0374548	0.0346206	0.0283049	0.0444795	0.0301429	0.0427588	0.029359	0.0278232	0.0283296
	PS(18:0_22:6)	0.0228115	0.0340822	0.0240497	0.0235703	0.0318977	0.0251536	0.0279897	0.0172906	0.0246556		0.0108188	0.00945251	0.0104303			PS(18:0_22:6)	0.0420415	0.0460183	0.0394383	0.0548379	0.032828	0.049463	0.0500886	0.0609458	0.051069	0.0336469	0.0661496		PS(18:0_22:6)	0.0223287	0.041225	0.0389856	0.0360783	0.0251085	0.0592296	0.0310361	0.0457529	0.0293616	0.0291855	0.0280525
	SUM PS	0.334466	0.487203	0.342602	0.401751	0.455168	0.424335	0.415027	0.265912	0.339573		0.178347	0.169252	0.166409			SUM PS	0.532423	0.555233	0.47711	0.645426	0.43317	0.612695	0.679017	0.747168	0.667013	0.396509	0.735229		SUM PS	0.325427	0.573215	0.608117	0.540271	0.403059	0.739465	0.502651	0.694061	0.456711	0.420034	0.416194
nmol/1 × 106 PBMCs	treatment	veh.	1	2	2	3	3	4	4	5		veh.	1	5			treatment	veh.	1	1	2	2	3	3	4	4	5	5		treatment	veh.	1	1	2	2	3	3	4	4	5	5
	concentration [µM]		1	1	10	1	10	1	10	10			10	1			concentration [µM]		1	10	1	10	1	10	1	10	1	10		concentration [µM]		1	10	1	10	1	10	1	10	1	10
nmol/1 × 106 PBMCs	CL(C16:0)4	0.0100103	0.0109156	0.00528123	0.0157479	0.0144369	0.00947678	0.00817966	0.00540931	0.00836989		0.0193571	0.00524613	0.0052745			CL(C16:0)4	0.00959445	0.00972035	0.00804486	0.0175474	0.0106436		0.00989107	0.0105672	0.015401	0.00564551	0.00875345		CL(C16:0)4	0.00463158	0.0115042	0.0156909	0.0129279	0.0104196	0.0136115	0.015913	0.00877005	0.0122788	0.006434	0.00950192
	CL(C16:1)4	0.0594808	0.0652746	0.0444369	0.119435	0.0734257	0.0546872	0.0752402	0.0526697	0.0658475		0.0335576	0.0357735	0.0237658			CL(C16:1)4	0.0524547	0.0513849	0.0463119	0.0699688	0.0558631		0.0637301	0.0637392	0.06487	0.0363944	0.0687923		CL(C16:1)4	0.0370339	0.0491835	0.0731604	0.0665315	0.0641369	0.125292	0.0708335	0.05644	0.0914277	0.055458	0.049943
	CL(C18:0)3(C18:1)1	0.150435	0.165917	0.110879	0.180876	0.181972	0.125124	0.169168	0.132774	0.129851		0.175974	0.0966312	0.0688257			CL(C18:0)3(C18:1)1	0.259375	0.291041	0.201933	0.291793	0.186028		0.249259	0.295216	0.291576	0.153038	0.243797		CL(C18:0)3(C18:1)1	0.0986565	0.151358	0.283201	0.4	0.138147	0.305429	0.239588	0.231016	0.37307	0.237273	0.152262
	CL(C18:1)4	0.137692	0.155669	0.105184	0.176803	0.173057	0.104151	0.171578	0.082175	0.1472		0.139456	0.0851639	0.0535152			CL(C18:1)4	0.157478	0.138452	0.113387	0.156028	0.127509		0.145927	0.194608	0.148392	0.0734168	0.198847		CL(C18:1)4	0.0888662	0.143101	0.162649	0.197748	0.129757	0.261606	0.152872	0.107869	0.224612	0.124914	0.133259
	CL(C18:0)1(C18:2)3	0.120872	0.207396	0.138688	0.154479	0.213755	0.119166	0.256902	0.0970632	0.163747		0.0703895	0.0771139	0.0422388			CL(C18:0)1(C18:2)3	0.267826	0.249464	0.237725	0.340425	0.198758		0.318147	0.416143	0.395711	0.195778	0.331665		CL(C18:0)1(C18:2)3	0.0865542	0.15007	0.198828	0.160234	0.172954	0.181301	0.17633	0.145369	0.25658	0.145959	0.148933
	CL(C18:1)1(C18:2)3	0.114747	0.118789	0.0847785	0.122519	0.132718	0.0763176	0.130543	0.0755079	0.116386		0.110151	0.0978937	0.0379292			CL(C18:1)1(C18:2)3	0.359219	0.296357	0.237506	0.313038	0.242772		0.301103	0.365026	0.342665	0.178585	0.255779		CL(C18:1)1(C18:2)3	0.129983	0.252152	0.268565	0.29597	0.212499	0.323834	0.37857	0.317714	0.414592	0.242207	0.206099
	CL(C18:2)4	0.0391992	0.0596946	0.0352261	0.0600669	0.0682393	0.0366744	0.0666491	0.0288028	0.0410672		0.00901865	0.0210101	0.00329656			CL(C18:2)4	0.0695194	0.0505538	0.0507196	0.059365	0.0457616		0.0660969	0.0857707	0.0690359	0.0405309	0.0878393		CL(C18:2)4	0.0131417	0.0312658	0.020985	0.0240541	0.0241172	0.065468	0.0305743	0.0188235	0.0545914	0.0116126	0.0238127
	SUM CL	0.632436	0.783656	0.524474	0.829926	0.857604	0.525598	0.87826	0.474402	0.672468		0.557904	0.418833	0.234846			SUM CL	1.17547	1.08697	0.895627	1.24816	0.867335		1.15415	1.43107	1.32765	0.683389	1.19547		SUM CL	0.458867	0.788635	1.02308	1.15747	0.752031	1.27654	1.06468	0.886002	1.42715	0.823858	0.723811
nmol/1 × 106 PBMCs	treatment	veh.	1	2	2	3	3	4	4	5		veh.	1	5			treatment	veh.	1	1	2	2	3	3	4	4	5	5		treatment	veh.	1	1	2	2	3	3	4	4	5	5
	concentration [µM]		1	1	10	1	10	1	10	10			10	1			concentration [µM]		1	10	1	10	1	10	1	10	1	10		concentration [µM]		1	10	1	10	1	10	1	10	1	10
nmol/1 × 106 PBMCs	TG(16:0_16:0_16:0)	0.00214214	0.00263291	0.0022676	0.00186119	0.00283908	0.00233464	0.00211405	0.00171949	0.00235468		0.000894707	0.000802524	0.000728221			TG(16:0_16:0_16:0)	0.00161338	0.00123465	0.00129411	0.00148272	0.00145109	0.00129851	0.00363807	0.00226155	0.00143729	0.00119222	0.00156308		TG(16:0_16:0_16:0)	0.00307971	0.00207269	0.00151401	0.00277184	0.00316223	0.00220252	0.0013952	0.00174091	0.00224558	0.00206827	0.00109504
	TG(16:0_16:0_18:0)	0.00195128	0.00311966	0.00251586	0.00159143	0.00336677	0.00230638	0.00259588	0.00210412	0.00248807		0.00114373	0.00118976	0.00102911			TG(16:0_16:0_18:0)	0.00157391	0.00118044	0.0010832	0.00158023	0.000969369	0.00139706	0.00243473	0.002182	0.00144324	0.0012734	0.00151386		TG(16:0_16:0_18:0)	0.00250434	0.00183688	0.00114248	0.00158496	0.00179119	0.0014159	0.00114344	0.00111271	0.00112708	0.00135576	0.000943601
	TG(16:0_18:0_18:0)	0.0010141	0.00143814	0.0010899	0.000968699	0.00146042	0.00104065	0.001468	0.00113821	0.00140933		0.000576271	0.000759031	0.000648023			TG(16:0_18:0_18:0)	0.000580776	0.000368712	0.000387972	0.000629512	0.000377825	0.000498652	0.000746721	0.000744379	0.000527827	0.000387845	0.000495638		TG(16:0_18:0_18:0)	0.000881692	0.000775709	0.000961352	0.000530778	0.000563893	0.000609625	0.000616025	0.000566381	0.000492828	0.000732306	0.000378605
	TG(18:0_18:0_18:0)	0.000317522	0.000332248	0.000168329	0.000281183	0.000293942	0.000290758	0.000317107	0.000263145	0.000446964		0.000159549	0.000380872	0.000292927			TG(18:0_18:0_18:0)	0.000163992	7.19666e-05	9.28702e-05	0.000115673	0.000156897	0.000131863	0.000195444	0.000131324	9.3496e-05	0.000117368	0.000150761		TG(18:0_18:0_18:0)	0.000634708	0.000153073	5.10863e-05	0.000314535	0.000274207	0.000327756	0.000258787	0.000173757	0.000194274	0.000105558	0.000205806
	TG(16:0_16:0_16:1)	0.000586809	0.000898839	0.0011671	0.00163355	0.00152452	0.00130666	0.00106286	0.000858876	0.00112804		0.000450659	0.000426516	0.000783247			TG(16:0_16:0_16:1)	0.00126872	0.000961736	0.00118865	0.00132355	0.00200107	0.000834903	0.00681383	0.00243012	0.000858038	0.000825991	0.000964326		TG(16:0_16:0_16:1)	0.00410214	0.00351241	0.00213169	0.00401032	0.00690604	0.00272037	0.00162023	0.00202494	0.00259699	0.00177634	0.00132803
	TG(16:0_16:0_18:1)	0.00535534	0.00741196	0.00644859	0.00806246	0.00707913	0.00719099	0.00660223	0.00403593	0.00684365		0.00321742	0.00255349	0.00223735			TG(16:0_16:0_18:1)	0.00515859	0.00487036	0.00519987	0.00552651	0.00556433	0.00486576	0.0138485	0.00745137	0.00634158	0.00425439	0.0049845		TG(16:0_16:0_18:1)	0.00602696	0.00866312	0.00541979	0.00720973	0.0105879	0.00631913	0.00450626	0.00541319	0.00598251	0.00428498	0.00380935
	TG(16:0_18:0_18:1)	0.00518443	0.00715199	0.00632597	0.00539102	0.00715159	0.00656543	0.00596702	0.00432832	0.00686105		0.00276125	0.00184917	0.00179128			TG(16:0_18:0_18:1)	0.00325602	0.00312634	0.00266893	0.00400077	0.00321851	0.00373729	0.010951	0.00479206	0.00381209	0.00297833	0.00355031		TG(16:0_18:0_18:1)	0.00332808	0.00603191	0.00348316	0.00467379	0.00417945	0.00499499	0.00222782	0.00357872	0.00336838	0.00369122	0.00301719
	TG(18:0_18:0_18:1)	0.00154621	0.00214836	0.00178426	0.00109746	0.00236287	0.00147561	0.00180511	0.00131259	0.00202932		0.000621227	0.000405191	0.000377223			TG(18:0_18:0_18:1)	0.000562403	0.000600033	0.0004752	0.000864683	0.000545747	0.000732883	0.00244262	0.000894013	0.000752218	0.00051095	0.000670224		TG(18:0_18:0_18:1)	0.000608491	0.00122252	0.000585171	0.000700332	0.00065677	0.00129791	0.000789018	0.000832028	0.00050997	0.000860955	0.000803809
	TG(16:0_16:1_16:1)	0.000305084	0.000296202	0.00091302	0.00124878	0.00119593	0.000769085	0.000435397	0.000454499	0.000702054		0.000327362	0.000463135	0.000604295			TG(16:0_16:1_16:1)	0.00122586	0.000630876	0.00114699	0.000972231	0.00221479	0.000529882	0.00750796	0.00225587	0.000699945	0.00087894	0.000712406		TG(16:0_16:1_16:1)	0.00476031	0.00381028	0.0013445	0.00530778	0.00829255	0.00167811	0.00103796	0.00141345	0.00332123	0.00178623	0.00157849
	TG(16:0_16:1_18:1)	0.00118501	0.00179768	0.00245682	0.00751494	0.0023913	0.002549	0.00179061	0.00149324	0.0020357		0.000848429	0.000889511	0.00107477			TG(16:0_16:1_18:1)	0.00235781	0.00248145	0.0025127	0.00273888	0.00436343	0.00205082	0.0122394	0.00327678	0.00218016	0.00202527	0.00186304		TG(16:0_16:1_18:1)	0.00432981	0.00505142	0.00278653	0.00492444	0.0109992	0.00371019	0.00206748	0.00177432	0.00306839	0.00185056	0.00165421
	TG(16:0_18:1_18:1)	0.00376925	0.00617627	0.00622879	0.0171875	0.00658638	0.00848653	0.00525978	0.00384589	0.00627296		0.00292345	0.00252992	0.00241156			TG(16:0_18:1_18:1)	0.00452678	0.00551666	0.00537042	0.00723437	0.0077664	0.00554347	0.0164923	0.00694186	0.00626636	0.0055397	0.00567699		TG(16:0_18:1_18:1)	0.00968205	0.0147633	0.00640205	0.00751198	0.0205589	0.00681076	0.00771719	0.00530794	0.00629535	0.00469567	0.00442095
	TG(18:0_18:1_18:1)	0.00230166	0.00357876	0.00339232	0.00837533	0.00363432	0.00457183	0.00341115	0.00230774	0.00354942		0.00146988	0.00110417	0.00099223			TG(18:0_18:1_18:1)	0.00170966	0.00171738	0.00155579	0.00215812	0.00248703	0.00181659	0.00618542	0.00211192	0.00221203	0.00154212	0.00229071		TG(18:0_18:1_18:1)	0.00309213	0.00395301	0.00218742	0.00215997	0.00748983	0.00227462	0.00251895	0.00142347	0.00208274	0.00191488	0.00163092
	TG(18:1_16:1_16:1)	0.00022105	0.000307541	0.000552671	0.00255532	0.000566888	0.000764116	0.000373626	0.000363913	0.000485435		0.000263784	0.000254507	0.000399351			TG(18:1_16:1_16:1)	0.000534844	0.000428996	0.000614506	0.000780079	0.00116273	0.000501775	0.00349697	0.00124253	0.000683371	0.000455354	0.0005718		TG(18:1_16:1_16:1)	0.00302176	0.00260638	0.000543373	0.00232952	0.00478978	0.00209764	0.000826992	0.00107261	0.00183418	0.000900539	0.000931952
	TG(16:0_16:0_18:2)	0.00132687	0.00200178	0.00170706	0.00128097	0.00185562	0.00164223	0.00148	0.0013883	0.00176833		0.00096721	0.000774183	0.00071265			TG(16:0_16:0_18:2)	0.00181786	0.00193889	0.0018969	0.00229292	0.00155583	0.00171665	0.00345884	0.00262332	0.00240327	0.00131179	0.00169079		TG(16:0_16:0_18:2)	0.00133951	0.00261631	0.00179452	0.00219388	0.00190795	0.00185903	0.00137382	0.0016821	0.00206388	0.00174962	0.00131405
	TG(16:0_18:0_18:2)	0.00123743	0.00176006	0.00143141	0.0011143	0.0018573	0.00139844	0.00149651	0.00111837	0.00164248		0.000837852	0.000674008	0.000566186			TG(16:0_18:0_18:2)	0.00144285	0.00158644	0.00114256	0.00174026	0.000945962	0.00151948	0.00238951	0.00188576	0.00181246	0.00102667	0.0012978		TG(16:0_18:0_18:2)	0.000634984	0.00194486	0.0016956	0.00139624	0.00130956	0.00149063	0.00108606	0.00179137	0.00135164	0.00103611	0.0011498
	TG(16:0_18:1_18:2)	0.00287422	0.00437804	0.00400312	0.0185888	0.00428928	0.00543417	0.00311855	0.00306741	0.00417869		0.00203954	0.00181971	0.00167713			TG(16:0_18:1_18:2)	0.00359081	0.00383853	0.00400731	0.00458583	0.00516234	0.003933	0.0096206	0.00571638	0.00502074	0.00351841	0.0038409		TG(16:0_18:1_18:2)	0.0050749	0.013305	0.0046117	0.00604497	0.0113044	0.00516543	0.00525731	0.00426038	0.00433689	0.00545271	0.00405399
	TG(18:0_18:1_18:2)	0.00156729	0.00231817	0.00206673	0.00340609	0.00244202	0.00242681	0.00208621	0.00160341	0.00215227		0.0011726	0.000957136	0.000832771			TG(18:0_18:1_18:2)	0.00149022	0.00175804	0.00158053	0.00206491	0.00154438	0.0018447	0.00285542	0.00220852	0.00199911	0.00132106	0.00186538		TG(18:0_18:1_18:2)	0.00136683	0.00275656	0.000865217	0.00104829	0.00216402	0.00116812	0.00152825	0.00129415	0.00138078	0.00156456	0.00120105
	TG(16:0_18:2_18:2)	0.00036177	0.000572491	0.000603988	0.00129962	0.000523967	0.000634327	0.00044265	0.000430743	0.000608969		0.000314029	0.000248334	0.000270449			TG(16:0_18:2_18:2)	0.000554544	0.00074906	0.000646142	0.000728886	0.000864164	0.000670733	0.00142547	0.000900263	0.000913243	0.000541792	0.000614333		TG(16:0_18:2_18:2)	0.00147818	0.00309725	0.00125463	0.00132031	0.00343046	0.00117402	0.00221558	0.000892676	0.00128607	0.00203908	0.00112475
	TG(18:0_18:2_18:2)	0.000635519	0.00119228	0.00109694	0.00300267	0.001051	0.00131572	0.00082803	0.000754715	0.00114283		0.00072403	0.000662363	0.000558634			TG(18:0_18:2_18:2)	0.000972621	0.000933556	0.00125362	0.00128326	0.00116261	0.00110651	0.00227816	0.00151888	0.00155913	0.000796738	0.00109076		TG(18:0_18:2_18:2)	0.00256187	0.00555346	0.00143436	0.00126723	0.00707122	0.00147424	0.00332864	0.00106209	0.00161519	0.00265164	0.00129833
	TG(18:0_18:1_20:3)	0.00169923	0.00232151	0.00209399	0.00391932	0.00255546	0.00242623	0.00178393	0.0013909	0.00174137		0.00106762	0.000920183	0.000786797			TG(18:0_18:1_20:3)	0.00117026	0.000672974	0.000894305	0.00100669	0.00159719	0.000963502	0.00127972	0.00115652	0.00107947	0.000602496	0.00101531		TG(18:0_18:1_20:3)	0.000480718	0.00100611	0.000885183	0.00104504	0.000916905	0.000701281	0.000804043	0.000867327	0.00106411	0.000524935	0.000609179
	TG(16:0_16:0_20:4)	0.00411683	0.00640311	0.00580196	0.00774724	0.00628543	0.00682624	0.00417946	0.00361621	0.00565825		0.00378512	0.00324829	0.00291737			TG(16:0_16:0_20:4)	0.00571214	0.0063036	0.00601008	0.00679173	0.0055164	0.00651299	0.0108542	0.00791035	0.00744099	0.00396624	0.00423732		TG(16:0_16:0_20:4)	0.00329893	0.00466021	0.00450693	0.00469561	0.00490229	0.00354605	0.00387741	0.00432534	0.00355248	0.00346836	0.00294124
	TG(16:0_18:0_20:4)	0.00503003	0.00829089	0.0075335	0.00637115	0.00874523	0.00753534	0.00664675	0.00504831	0.00701126		0.0042287	0.00305548	0.00287273			TG(16:0_18:0_20:4)	0.00491675	0.00456623	0.00418835	0.00538751	0.0040671	0.00547274	0.0076211	0.00616918	0.0059885	0.00314652	0.00409758		TG(16:0_18:0_20:4)	0.00250674	0.00334846	0.00258854	0.00471493	0.00282331	0.00407453	0.0027408	0.0039375	0.00387226	0.0027886	0.00257207
	TG(18:0_18:0_20:4)	0.00389216	0.00531163	0.00439491	0.00231826	0.00538024	0.00329532	0.00441329	0.00288233	0.00377089		0.00197488	0.00145331	0.00128971			TG(18:0_18:0_20:4)	0.00209391	0.00149276	0.00125478	0.00174669	0.00120234	0.00191171	0.00164336	0.00196713	0.00194174	0.0012768	0.00152477		TG(18:0_18:0_20:4)	0.000978532	0.00140296	0.0018644	0.00167558	0.000891547	0.00192024	0.000891225	0.00197937	0.00160945	0.00135527	0.00118983
	TG(16:0_16:1_20:4)	0.000820421	0.00145476	0.00151226	0.00591451	0.00134896	0.00230348	0.00100536	0.000856292	0.00134556		0.000795551	0.000684685	0.00057955			TG(16:0_16:1_20:4)	0.000937754	0.00088146	0.00136017	0.00140635	0.00217884	0.00101057	0.00274333	0.00142955	0.00124019	0.000734312	0.000912466		TG(16:0_16:1_20:4)	0.000695088	0.00139206	0.0010834	0.001347	0.00215155	0.000704806	0.00121652	0.000834634	0.000647619	0.000612168	0.000506283
	TG(16:0_18:1_20:4)	0.00106691	0.00205914	0.00181773	0.00443598	0.00187441	0.00242781	0.00142683	0.00115528	0.00183427		0.00123688	0.00112317	0.000956299			TG(16:0_18:1_20:4)	0.00177009	0.00160691	0.00167974	0.00215411	0.00224176	0.0018574	0.00300292	0.0018869	0.00215491	0.00101157	0.00152113		TG(16:0_18:1_20:4)	0.00122526	0.00143972	0.00130967	0.00234427	0.00232191	0.00112748	0.00138395	0.00142347	0.00103708	0.000692722	0.000738572
	TG(18:0_18:1_20:4)	0.00967172	0.0136216	0.0128577	0.0260808	0.0137622	0.0162514	0.0100725	0.00753651	0.0101467		0.00580837	0.004958	0.00412212			TG(18:0_18:1_20:4)	0.00784215	0.00580591	0.00609698	0.00710518	0.00831523	0.00635078	0.00999335	0.00751815	0.00707735	0.00430826	0.00680188		TG(18:0_18:1_20:4)	0.00359258	0.00516408	0.00595564	0.00550176	0.0063779	0.00477846	0.00431655	0.00557705	0.00507399	0.00362343	0.00410626
	TG(18:0_18:0_22:5)	0.00133658	0.00183095	0.00181615	0.0026213	0.00190941	0.0017978	0.0013483	0.00100336	0.00130769		0.000535093	0.000458851	0.000330716			TG(18:0_18:0_22:5)	0.000464901	0.000276019	0.000283118	0.000411119	0.000670811	0.000372126	0.000527004	0.000462354	0.000433158	0.000187891	0.000391276		TG(18:0_18:0_22:5)	0.0001621	0.000390329	0.000275765	0.000205257	0.000471355	0.000438214	0.000237985	0.000274275	0.000425195	0.000232853	0.000304807
	TG(16:0_18:1_22:5 n3)	0.00257067	0.00318473	0.00304897	0.00855988	0.00350836	0.00460759	0.00263291	0.00161821	0.00222439		0.00124891	0.00129367	0.00101928			TG(16:0_18:1_22:5 n3)	0.0015848	0.000994338	0.00107306	0.00139669	0.00196648	0.00119356	0.00218039	0.00113928	0.00149637	0.000691245	0.00112919		TG(16:0_18:1_22:5 n3)	0.00137581	0.00172737	0.00176144	0.0023231	0.00236155	0.00164081	0.00221742	0.00160424	0.00146725	0.00135385	0.00187257
	TG(18:0_18:1_22:5)	0.00218823	0.00299672	0.00268844	0.0143715	0.00330059	0.0048263	0.00233786	0.00158313	0.00228683		0.00114631	0.00106133	0.000915937			TG(18:0_18:1_22:5)	0.00135933	0.000911928	0.00112581	0.000963986	0.00214664	0.00115101	0.00162583	0.00116871	0.00116196	0.000692964	0.00115765		TG(18:0_18:1_22:5)	0.000514644	0.00152737	0.00149762	0.000908151	0.0021927	0.0012564	0.000926805	0.000940218	0.00118266	0.000541277	0.000653053
	TG(18:0_18:2_22:5)	0.0011495	0.00168645	0.00172657	0.00814633	0.0017319	0.00273749	0.00128519	0.000882881	0.00131574		0.000693806	0.000660659	0.000577089			TG(18:0_18:2_22:5)	0.000967646	0.000686864	0.000888797	0.000784972	0.0012896	0.000762275	0.00108419	0.000689616	0.000786929	0.000400473	0.000687223		TG(18:0_18:2_22:5)	0.000694459	0.000809377	0.000504008	0.0011075	0.00103668	0.000667028	0.000809776	0.000710766	0.000735879	0.00052144	0.000696494
	TG(16:0_18:1_22:6)	0.00455442	0.00569532	0.00560593	0.0135827	0.00597213	0.00780697	0.00460703	0.00317892	0.00448834		0.00301636	0.00237751	0.00220723			TG(16:0_18:1_22:6)	0.00397464	0.00246021	0.00272932	0.00335464	0.00377663	0.00337694	0.00502476	0.00430374	0.00388806	0.00159543	0.00260848		TG(16:0_18:1_22:6)	0.00324013	0.00568901	0.00384184	0.00472224	0.00424801	0.00424055	0.004491	0.0044694	0.00429691	0.00363487	0.00331291
	TG(16:0_20:4_22:6)	0.000571798	0.000796817	0.000923548	0.0022765	0.00087174	0.00128913	0.000579426	0.000440708	0.000660396		0.000486449	0.000490287	0.000443985			TG(16:0_20:4_22:6)	0.00117324	0.000781673	0.000826432	0.000896591	0.00107765	0.000955017	0.00144691	0.000854658	0.00116858	0.000443549	0.000517832		TG(16:0_20:4_22:6)	0.000540775	0.00107765	0.000982816	0.000721353	0.000671979	0.000443068	0.0013042	0.000804148	0.000573028	0.000867649	0.000737762
	TG(18:0_20:4_22:6)	0.00090718	0.00125874	0.00123784	0.00302527	0.00144889	0.00158125	0.000856543	0.000631111	0.000944203		0.000560767	0.000478751	0.000447481			TG(18:0_20:4_22:6)	0.00101606	0.000847391	0.000765764	0.00110499	0.00114744	0.000914037	0.00131018	0.00092571	0.000851593	0.000578379	0.000704869		TG(18:0_20:4_22:6)	0.000634226	0.000686665	0.00061777	0.000902245	0.00082338	0.000565795	0.000911096	0.000890059	0.000818477	0.000723592	0.000676222
	TG(18:0_22:5_22:6)	0.000868693	0.00125297	0.00114114	0.00477642	0.00135871	0.00175271	0.000932121	0.000647156	0.000840504		0.00042339	0.000369157	0.000290513			TG(18:0_22:5_22:6)	0.000609295	0.000367577	0.000424529	0.000480554	0.00084548	0.000475936	0.000901846	0.000462855	0.000559179	0.000240082	0.000379357		TG(18:0_22:5_22:6)	0.000332171	0.000770214	0.000751693	0.000776728	0.000841279	0.000514485	0.000757153	0.000750253	0.000759344	0.000509159	0.000529972
	SUM TG	0.0743274	0.107679	0.100421	0.200609	0.112526	0.119968	0.0867623	0.0650602	0.0936767		0.0487212	0.0413769	0.0377442			SUM TG	0.0699946	0.06265	0.0637195	0.0770952	0.0815541	0.0680111	0.16026	0.0896136	0.0782846	0.0503745	0.0630939		SUM TG	0.0787806	0.114818	0.0686354	0.0902916	0.140472	0.0754102	0.0684009	0.0668053	0.0722697	0.0619672	0.0533872
nmol/1 × 106 PBMCs	treatment	veh.	1	2	2	3	3	4	4	5		veh.	1	5			treatment	veh.	1	1	2	2	3	3	4	4	5	5		treatment	veh.	1	1	2	2	3	3	4	4	5	5
	concentration [µM]		1	1	10	1	10	1	10	10			10	1			concentration [µM]		1	10	1	10	1	10	1	10	1	10		concentration [µM]		1	10	1	10	1	10	1	10	1	10
nmol/1 × 106 PBMCs	DG(18:0_18:1)	4.41883e-05	3.54508e-05	2.13175e-05	4.80514e-05	3.23193e-05	4.89199e-05	2.36785e-05	1.924e-05	1.92291e-05		1.38549e-05	1.32898e-05	2.44604e-05			DG(18:0_18:1)	7.96824e-05	9.02809e-05	8.28784e-05	9.96394e-05	8.41233e-05	0.000135366	0.000115395	9.2479e-05	6.10847e-05	8.45591e-05	6.21486e-05		DG(18:0_18:1)	9.75681e-05	0.000388717	0.000146593	0.000162868	0.000243914	0.00040372	0.000165561	0.000115557	0.00019177	0.000139422	0.000231835
	DG(18:1_18:1)	1.06396e-05	4.38266e-06	7.10583e-06	3.8768e-05	1.94908e-06	1.9159e-05	4.58198e-06	1.38307e-06	4.69003e-06		1.86329e-06	3.18886e-06	1.06026e-05			DG(18:1_18:1)	2.13553e-05	1.47642e-05	2.52734e-05	4.1657e-05	4.25374e-05	1.40741e-05	3.17624e-05	7.56479e-06	8.55304e-06	1.5274e-05	9.75314e-06		DG(18:1_18:1)	8.48418e-06	6.09752e-05	3.80056e-05	1.03081e-05	4.96462e-05	0.000107071	5.88179e-05	1.29442e-05	1.03261e-05	2.55821e-06	1.70826e-05
	DG(18:0_20:3)	1.5529e-05	1.50958e-05	1.71376e-05	1.7037e-05	2.12627e-05	4.24452e-05	2.84378e-05	2.00084e-05	2.23871e-05		1.55186e-05	1.45998e-05	2.00194e-05			DG(18:0_20:3)	6.48348e-05	4.71826e-05	8.28793e-05	7.66845e-05	5.36314e-05	3.71043e-05	8.13383e-05	5.27014e-05	2.87492e-05	5.37516e-05	3.76579e-05		DG(18:0_20:3)	6.78734e-05	0.000394357	0.000197629	5.97872e-05	7.98657e-05	0.000391187	0.000274483	6.59214e-05	5.61148e-05	8.82583e-05	9.02937e-05
	DG(18:0_20:4)	9.24357e-05	0.000120767	8.62731e-05	0.000100136	7.79986e-05	8.68972e-05	9.43296e-05	7.76054e-05	8.61402e-05		5.31837e-05	5.01599e-05	9.40748e-05			DG(18:0_20:4)	0.000192552	0.000156752	6.67566e-05	0.000165243	0.000117913	5.09289e-05	0.000171191	4.82949e-05	3.71367e-05	0.000112118	4.09632e-05		DG(18:0_20:4)	5.37586e-05	0.000452787	0.000124908	2.89411e-05	8.6337e-05	0.000925842	0.000117675	4.00071e-05	8.84797e-06	5.88363e-05	2.93284e-05
	SUM DG	0.000162793	0.000175696	0.000131834	0.000203993	0.00013353	0.000197421	0.000151028	0.000118237	0.000132446		8.44204e-05	8.12384e-05	0.000149157			SUM DG	0.000358425	0.000308979	0.000257788	0.000383224	0.000298205	0.000237473	0.000399686	0.00020104	0.000135524	0.000265703	0.000150523		SUM DG	0.000227684	0.00129684	0.000507136	0.000261905	0.000459763	0.00182782	0.000616538	0.000234429	0.000267059	0.000289075	0.00036854
nmol/1 × 106 PBMCs	treatment	veh.	1	2	2	3	3	4	4	5		veh.	1	5			treatment	veh.	1	1	2	2	3	3	4	4	5	5		treatment	veh.	1	1	2	2	3	3	4	4	5	5
	concentration [µM]		1	1	10	1	10	1	10	10			10	1			concentration [µM]		1	10	1	10	1	10	1	10	1	10		concentration [µM]		1	10	1	10	1	10	1	10	1	10
nmol/1 × 106 PBMCs	CE(16:1)	0.0116898	0.0113305	0.00960053	0.00173548	0.0151472	0.005116	0.00871655	0.00627113	0.0151005		0.0032784	0.00241559	0.00624461			CE(16:1)	0.0267976	0.0158664	0.0139481	0.0286383	0.0122508	0.0152288	0.0401911	0.0321101	0.0193662	0.040282	0.0162745		CE(16:1)	0.0220384	0.0227676	0.0141136	0.0214995	0.0383776	0.0163682	0.0109958	0.0141593	0.017873	0.0120634	0.0145505
	CE(18:1)	0.120337	0.168889	0.138122	0.0168259	0.183552	0.0576656	0.130826	0.0674962	0.134239		0.0308585	0.0129448	0.0237706			CE(18:1)	0.114847	0.0932994	0.0571717	0.107952	0.0341125	0.100301	0.0843619	0.149063	0.0886514	0.123805	0.0994727		CE(18:1)	0.0944833	0.106342	0.0537729	0.118125	0.0958758	0.121276	0.0415611	0.138773	0.0841198	0.0700282	0.0732331
	CE(18:2)	0.0613038	0.0734516	0.0485952	0.0100768	0.0815558	0.0206198	0.0549171	0.0340692	0.0583472		0.0184542	0.00970443	0.017993			CE(18:2)	0.112293	0.10084	0.0682241	0.09472	0.0392821	0.0907811	0.0792931	0.150124	0.0941141	0.122263	0.0754838		CE(18:2)	0.0998922	0.100372	0.0664045	0.10029	0.0875447	0.117638	0.0740067	0.148458	0.0918421	0.0672727	0.0807143
	CE(18:3)	0.00937273	0.0102894	0.00988709	0.00165725	0.0139927	0.00531416	0.00946891	0.00421942	0.00867617		0.00383325	0.00242344	0.00336509			CE(18:3)	0.0158675	0.0152401	0.0111385	0.0172313	0.00572104	0.0122391	0.0150362	0.0244554	0.016825	0.0203382	0.0107129		CE(18:3)	0.0204791	0.0139105	0.0138949	0.0261292	0.0136439	0.02115	0.00824847	0.0222381	0.0231621	0.0175339	0.00970494
	CE(20:3)	0.127115	0.176397	0.124962	0.0124404	0.204395	0.0378746	0.141916	0.0650313	0.144291		0.0599796	0.0304628	0.0642499			CE(20:3)	0.262447	0.213451	0.105292	0.189036	0.0423149	0.212252	0.15702	0.352409	0.237731	0.210382	0.133221		CE(20:3)	0.120636	0.160797	0.0981955	0.196244	0.0684924	0.137644	0.0571465	0.245979	0.152576	0.128463	0.0996231
	CE(20:4)	0.43287	0.590423	0.432134	0.0382357	0.737663	0.153418	0.390514	0.21035	0.496226		0.136776	0.0701951	0.122477			CE(20:4)	0.80811	0.582224	0.319574	0.61027	0.148356	0.583565	0.422487	1.05226	0.586923	0.596186	0.366769		CE(20:4)	0.428397	0.478607	0.335904	0.599175	0.202131	0.452011	0.20653	0.986247	0.478152	0.486904	0.384011
	CE(20:5)	0.0970327	0.106555	0.0939711	0.0030302	0.145794	0.0284153	0.0816286	0.0489366	0.0940805		0.0177165	0.00925834	0.0167892			CE(20:5)	0.0877943	0.065407	0.0357793	0.0609076	0.020204	0.0601378	0.0483742	0.0888961	0.0744419	0.0703474	0.0312648		CE(20:5)	0.0761851	0.137369	0.0888452	0.131196	0.0449332	0.12234	0.0442383	0.229123	0.119672	0.103429	0.0637616
	CE(22:4)	0.206223	0.326429	0.208342	0.021834	0.369736	0.0904366	0.226822	0.103119	0.230608		0.109697	0.0637227	0.114799			CE(22:4)	0.50352	0.387597	0.215953	0.342202	0.0756321	0.405713	0.306046	0.692927	0.386696	0.362758	0.232175		CE(22:4)	0.272854	0.311448	0.159967	0.347149	0.0965382	0.27208	0.13398	0.45075	0.2626	0.237024	0.171027
	CE(22:5)	0.255665	0.38212	0.251887	0.0172997	0.497769	0.116901	0.279125	0.138058	0.30002		0.135465	0.0784434	0.148808			CE(22:5)	0.541215	0.418052	0.217686	0.402234	0.0861916	0.443249	0.347868	0.760124	0.46749	0.454716	0.260831		CE(22:5)	0.457456	0.583074	0.271334	0.61078	0.182328	0.47907	0.225016	0.950082	0.483252	0.463718	0.33631
	CE(22:6)	0.167485	0.201235	0.153144	0.0192886	0.303008	0.0674925	0.143434	0.0871589	0.167533		0.113166	0.0665787	0.118092			CE(22:6)	0.44938	0.343946	0.17963	0.293386	0.0709737	0.35476	0.279717	0.608417	0.376202	0.393663	0.2144		CE(22:6)	0.367259	0.498563	0.253516	0.569553	0.132819	0.477517	0.218164	0.874382	0.373124	0.4323	0.300791
	SUM CE	1.48909	2.04712	1.47064	0.142424	2.55261	0.583254	1.46737	0.76471	1.64912		0.629224	0.346149	0.636587			SUM CE	2.92227	2.23592	1.2244	2.14658	0.535039	2.27823	1.78039	3.91079	2.34844	2.39474	1.4406		SUM CE	1.95968	2.41325	1.35595	2.72014	0.962684	2.21709	1.01989	4.06019	2.08637	2.01874	1.53373
nmol/1 × 106 PBMCs	treatment	veh.	1	2	2	3	3	4	4	5		veh.	1	5			treatment	veh.	1	1	2	2	3	3	4	4	5	5		treatment	veh.	1	1	2	2	3	3	4	4	5	5
	concentration [µM]		1	1	10	1	10	1	10	10			10	1			concentration [µM]		1	10	1	10	1	10	1	10	1	10		concentration [µM]		1	10	1	10	1	10	1	10	1	10
	So(d18:1)	0.00847185	0.0103688	0.00888912	0.0145195	0.01152	0.00999914	0.00976267	0.00508222	0.00803488		0.000398091	0.000293542	0.000271416			So(d18:1)	0.000390668	0.000432453	0.000351568	0.000559073	0.0020592	0.000415641	0.000526474	0.000536374	0.000491141	0.000317184	0.00110776		So(d18:1)	0.000315422	0.000799209	0.00072954	0.00107267	0.000850084	0.00136606	0.00055544	0.000927271	0.000584023	0.000503038	0.000818707
	Cer(d18:0/16:0)	0.0025637	0.00390718	0.00302569	0.00160308	0.00143452	0.00205347	0.00173473	0.0011735	0.00272658		0.000568992	0.000818051	0.000866031			Cer(d18:0/16:0)	0.00445346	0.00563843	0.0047648	0.0064604	0.00593593	0.00791476	0.00711556	0.0156581	0.00286502	0.00481449	0.00366285		Cer(d18:0/16:0)	0.00337217	0.00557415	0.00483378	0.0147869	0.00662393	0.0064022	0.00324534	0.00548966	0.00307333	0.00262899	0.00514148
	Cer(d18:0/18:0)	0.000975284	0.00170655	0.00139004	0.000742866	0.00061904	0.000819196	0.000696899	0.000836445	0.00115528		0.000258905	0.000181322	0.000239589			Cer(d18:0/18:0)	0.00160934	0.0019928	0.00171944	0.00248599	0.00297833	0.00377252	0.00256249	0.00606552	0.00133378	0.00148801	0.00212154		Cer(d18:0/18:0)	0.00145556	0.00467175	0.00344603	0.00378398	0.00308636	0.00717626	0.000584311	0.00236678	0.00123478	0.00169176	0.00186321
	Cer(d18:0/20:0)	0.000407482	0.000707926	0.000395414	0.000249663	0.000349805	0.000410441	0.000421368	0.000298635	0.000788678		0.000206935	0.000171862	0.000118555			Cer(d18:0/20:0)	0.000973574	0.00131081	0.000870016	0.00130998	0.00138164	0.00157523	0.00184672	0.00361194	0.000961496	0.00059014	0.000938465		Cer(d18:0/20:0)	0.00148858	0.0040241	0.00293677	0.00238795	0.00204384	0.00934649	0.00089755	0.00251168	0.00113393	0.000855015	0.00194085
	Cer(d18:0/24:1)	0.003524	0.00685213	0.00527176	0.0031516	0.00271739	0.00497484	0.00340812	0.00300158	0.00471345		0.00117572	0.00145205	0.00126933			Cer(d18:0/24:1)	0.00941481	0.013546	0.014078	0.0148995	0.0169503	0.0212133	0.0204209	0.0354819	0.00882241	0.0108042	0.0125127		Cer(d18:0/24:1)	0.00548438	0.0201982	0.0120441	0.0255817	0.0207639	0.0323944	0.0112917	0.0128891	0.012018	0.00927727	0.0126261
	Sum dhCer	0.00747046	0.0131738	0.0100829	0.00574721	0.00512076	0.00825795	0.00626112	0.00531016	0.00938399		0.00221055	0.00262328	0.0024935			Sum dhCer	0.0164512	0.0224881	0.0214322	0.0251559	0.0272462	0.0344758	0.0319457	0.0608174	0.0139827	0.0176968	0.0192355		Sum dhCer	0.0118007	0.0344682	0.0232607	0.0465405	0.0325181	0.0553194	0.0160189	0.0232572	0.01746	0.014453	0.0215716
	Cer(d18:1/16:0)	0.00887938	0.0146131	0.0106971	0.00522094	0.00465664	0.0135477	0.00498444	0.00413192	0.00954746		0.00402364	0.00739726	0.00436824			Cer(d18:1/16:0)	0.0149906	0.0239533	0.0201721	0.0317014	0.0216372	0.0467147	0.0228879	0.0389101	0.0125492	0.0244193	0.0205476		Cer(d18:1/16:0)	0.0157612	0.0363084	0.0445149	0.036794	0.042544	0.0421692	0.0186275	0.0305214	0.00996167	0.0178113	0.0168296
	Cer(d18:1/18:0)	0.00361991	0.00425937	0.00613282	0.00206349	0.00270961	0.00189064	0.000864611	0.00139183	0.00202321		0.00127037	0.00186226	0.00148434			Cer(d18:1/18:0)	0.00236034	0.00884267	0.00567369	0.00244082	0.0052838	0.00402153	0.00817067	0.0153177	0.00202016	0.00218825	0.00372389		Cer(d18:1/18:0)	0.00763368	0.00673647	0.0114169	0.0243093	0.00739697	0.0117063	0.00414168	0.00930771	0.00459323	0.00315734	0.00254851
	Cer(d18:1/20:0)	0.000618093	0.0028638	0.00204503	0.00136648	0.000593791	0.00104397	0.00114593	0.000740708	0.00102566		0.000705122	0.00132901	0.00164767			Cer(d18:1/20:0)	0.00203905	0.00617706	0.00134621	0.00507157	0.00290494	0.00412302	0.00639248	0.00959019	0.00125566	0.0025103	0.00432493		Cer(d18:1/20:0)	0.0033648	0.00788066	0.0115824	0.00750184	0.00438684	0.0168497	0.00721233	0.00510733	0.00363784	0.00348071	0.00399885
	Cer(d18:1/22:0)	0.00763184	0.0101822	0.0107317	0.00376018	0.00316596	0.00311615	0.00451281	0.00222967	0.00537946		0.00535996	0.0120447	0.00678177			Cer(d18:1/22:0)	0.0224942	0.0223592	0.0162048	0.0137877	0.0159412	0.0311527	0.0339432	0.0676641	0.0212792	0.0118138	0.012717		Cer(d18:1/22:0)	0.00711191	0.0378205	0.0244422	0.0658793	0.0215497	0.0656815	0.023733	0.0255616	0.0118019	0.0124587	0.00938453
	Cer(d18:1/24:0)	0.00710755	0.0220304	0.0095549	0.00786948	0.00489329	0.0144691	0.00972318	0.00819609	0.0103083		0.00972248	0.00760396	0.0153948			Cer(d18:1/24:0)	0.0260151	0.0196564	0.0190218	0.0476707	0.0253889	0.0441479	0.0279448	0.0195368	0.0110872	0.0119283	0.0245793		Cer(d18:1/24:0)	0.0372323	0.0410786	0.050986	0.0820108	0.0254532	0.0329442	0.0468563	0.0241025	0.0328648	0.0258952	0.0476884
	Cer(d18:1/24:1)	0.0148967	0.0230157	0.0170591	0.0176263	0.023617	0.0276523	0.0211019	0.0189806	0.0163284		0.0149958	0.0408948	0.0167342			Cer(d18:1/24:1)	0.0440435	0.0907168	0.1204	0.065031	0.0756967	0.161352	0.100883	0.106271	0.0465031	0.0510251	0.0753118		Cer(d18:1/24:1)	0.0356375	0.106468	0.108891	0.0961205	0.136102	0.221787	0.0799036	0.0729324	0.0281552	0.044319	0.0268839
	Cer(d18:1/24:2)	0.00489016	0.00483564	0.00459915	0.00476495	0.00287758	0.00533017	0.00398791	0.00236129	0.00493762		0.00295895	0.00789639	0.00459531			Cer(d18:1/24:2)	0.0268235	0.0255782	0.0144265	0.0287046	0.0198725	0.0328939	0.0390751	0.0701074	0.007675	0.0227467	0.0196329		Cer(d18:1/24:2)	0.00898153	0.0205151	0.0151566	0.0268883	0.026478	0.0647556	0.012878	0.0112048	0.0138353	0.025379	0.00956803
	Sum Cer	0.0476437	0.0818002	0.0608198	0.0426718	0.0425138	0.06705	0.0463208	0.0380321	0.0495501		0.0390363	0.0790285	0.0510063			Sum Cer	0.138766	0.197284	0.197245	0.194408	0.166725	0.324406	0.239297	0.327397	0.102369	0.126632	0.160837		Sum Cer	0.115723	0.256807	0.26699	0.339504	0.26391	0.455893	0.193352	0.178738	0.10485	0.132501	0.116902
	HexCer(d18:1/16:0)	0.00292013	0.0051552	0.00410841	0.00144219	0.0026724	0.00363244	0.00305032	0.00255877	0.00346202		0.000771675	0.00208126	0.00111533			HexCer(d18:1/16:0)	0.00444427	0.00418571	0.00538486	0.00711457	0.00394168	0.00755136	0.00512199	0.0159285	0.00241961	0.00517474	0.00614256		HexCer(d18:1/16:0)	0.00294668	0.00566482	0.00545763	0.0106049	0.00432668	0.00850733	0.00527085	0.00468153	0.00231692	0.00442123	0.00609073
	HexCer(d18:1/18:0)	0.00026243	0.000361805	0.000267128	8.16336e-05	0.000150771	0.000253681	7.7928e-05	0.000235167	0.000206574		0.000247566	0.000295897	0.000140036			HexCer(d18:1/18:0)	0.000615305	0.000506538	0.000445054	0.000466091	0.000220693	0.000618003	0.000425165	0.000993926	0.000218329	0.00037104	0.000636816		HexCer(d18:1/18:0)	0.000546152	0.000704649	0.000729948	0.00123684	0.00034531	0.000341451	0.000587323	0.000486731	0.000346175	0.000345294	0.000454511
	HexCer(d18:1/20:0)	0.000403664	0.000466373	0.000389731	0.000342181	0.000199832	0.000590799	0.000224878	0.000339388	0.000565527		0.000137642	0.000366323	0.000255699			HexCer(d18:1/20:0)	0.000318724	0.000693996	0.000237014	0.000981379	0.000260644	0.00101309	0.000548133	0.000968058	0.000292724	0.000683638	0.000520745		HexCer(d18:1/20:0)	0.000299748	0.000632111	0.00106097	0.00107029	0.000301631	0.000855074	0.000876467	0.00044586	0.000180175	0.000982901	0.0004164
	HexCer(d18:1/22:0)	0.00345228	0.0127548	0.00471545	0.0043862	0.00302645	0.00250954	0.00562063	0.00183566	0.00416822		0.00146386	0.00245318	0.00189921			HexCer(d18:1/22:0)	0.00470992	0.00684407	0.00456105	0.0069811	0.00481419	0.0067845	0.00752292	0.00819392	0.00197872	0.00390858	0.00657441		HexCer(d18:1/22:0)	0.00742639	0.00547053	0.0071085	0.0141256	0.00508281	0.0146636	0.0048296	0.00465738	0.00769627	0.00436094	0.0136459
	HexCer(d18:1/24:0)	0.0135441	0.00718687	0.0120921	0.00555306	0.00681778	0.00749489	0.00689824	0.00342923	0.00531284		0.00346243	0.00630313	0.00222773			HexCer(d18:1/24:0)	0.00690732	0.00526893	0.00627955	0.010462	0.0113842	0.00489942	0.0065431	0.0101056	0.00902613	0.0116603	0.00933989		HexCer(d18:1/24:0)	0.0104658	0.0103625	0.0126468	0.0268185	0.0182132	0.0286471	0.00957788	0.00731954	0.00594222	0.00844053	0.0104453
	HexCer(d18:1/24:1)	0.0109743	0.0185085	0.00925611	0.00687083	0.00147979	0.00851222	0.00258832	0.00674768	0.00898978		0.00343317	0.0066222	0.00410606			HexCer(d18:1/24:1)	0.00810634	0.015361	0.0168684	0.0168271	0.0213411	0.0165016	0.0259006	0.0471987	0.00286776	0.00873161	0.0103067		HexCer(d18:1/24:1)	0.00729481	0.0118452	0.0215734	0.018757	0.00618797	0.0263568	0.00569764	0.0091093	0.0103626	0.0120641	0.0105984
	Sum HexCer	0.031557	0.0444336	0.030829	0.0186761	0.014347	0.0229936	0.0184603	0.0151459	0.022705		0.00951635	0.018122	0.00974406			Sum HexCer	0.0251019	0.0328603	0.033776	0.0428322	0.0419625	0.037368	0.0460619	0.0833888	0.0168033	0.0305299	0.0335211		Sum HexCer	0.0289796	0.0346798	0.0485772	0.0726133	0.0344576	0.0793714	0.0268398	0.0267004	0.0268444	0.030615	0.0416513
	dhSM(d18:0/14:0)	0.00498427	0.00498219	0.00436035	0.0107873	0.00519912	0.00462411	0.00514137	0.00410033	0.00502534		0.00133179	0.00107648	0.0011376			dhSM(d18:0/14:0)	0.0015681	0.00248575	0.00203233	0.00232849	0.00346277	0.00202737	0.00281209	0.00263751	0.00221005	0.0023137	0.00219357		dhSM(d18:0/14:0)	0.00358185	0.0042362	0.0055798	0.00346381	0.0061979	0.00339643	0.004747	0.00458743	0.00343938	0.00328311	0.00479489
	dhSM(d18:0/16:0)	0.280912	0.287939	0.245574	0.510978	0.28423	0.243005	0.308483	0.227722	0.291144		0.0540887	0.0466566	0.0499532			dhSM(d18:0/16:0)	0.122898	0.155593	0.131987	0.145734	0.209384	0.112002	0.160279	0.150857	0.127189	0.133717	0.149339		dhSM(d18:0/16:0)	0.138873	0.17516	0.148398	0.161693	0.245533	0.197414	0.174774	0.230698	0.17497	0.13771	0.176103
	Sum dhSM	0.285896	0.292921	0.249935	0.521765	0.289429	0.247629	0.313625	0.231823	0.29617		0.0554205	0.0477331	0.0510908			Sum dhSM	0.124466	0.158079	0.134019	0.148063	0.212847	0.11403	0.163091	0.153494	0.129399	0.136031	0.151532		Sum dhSM	0.142455	0.179396	0.153978	0.165157	0.251731	0.20081	0.179521	0.235286	0.178409	0.140993	0.180898
	SM(d18:1/12:0)	0.000708409	0.000763056	0.000673524	0.00170968	0.000676528	0.000862992	0.000893049	0.000703532	0.000807154		0.000436874	0.000386317	0.000348851			SM(d18:1/12:0)	0.000531904	0.000689229	0.000560465	0.000559704	0.000566655	0.000507305	0.000637231	0.000543853	0.000632806	0.000432371	0.000496468		SM(d18:1/12:0)	0.00142935	0.00123194	0.000619687	0.000778974	0.00175353	0.00198721	0.00152917	0.00115889	0.000672716	0.00126627	0.000901734
	SM(d18:1/14:0)	0.0998054	0.107849	0.087169	0.1418	0.0988952	0.106008	0.101017	0.0965832	0.116749		0.0502651	0.046929	0.0478055			SM(d18:1/14:0)	0.0597761	0.072446	0.0587229	0.0718092	0.0762836	0.0543231	0.075281	0.0682202	0.0622586	0.0580155	0.0656415		SM(d18:1/14:0)	0.114965	0.159396	0.138808	0.113639	0.136827	0.161007	0.139959	0.147229	0.117663	0.115393	0.124113
	SM(d18:1/16:0)	1.79718	1.58369	1.42241	2.29943	1.49164	1.85609	1.38035	1.76695	1.59988		0.913992	0.812774	0.905496			SM(d18:1/16:0)	1.12078	1.34922	1.08071	1.2672	1.47879	0.826511	1.21419	1.16261	1.00491	1.28047	0.955734		SM(d18:1/16:0)	2.69683	2.96996	2.62253	2.68606	2.92013	3.07703	2.87543	3.11354	2.54048	2.39586	2.70442
	SM(d18:1/16:1)	0.0828774	0.0852035	0.0745232	0.095381	0.0866781	0.0820862	0.0862705	0.0797031	0.0820102		0.0446675	0.0414851	0.0414511			SM(d18:1/16:1)	0.051124	0.0585885	0.0526018	0.0593479	0.0617878	0.0464171	0.0628472	0.0579389	0.054957	0.0519374	0.0588715		SM(d18:1/16:1)	0.106889	0.146254	0.119908	0.0914007	0.121923	0.149076	0.126317	0.12016	0.0986922	0.101135	0.115547
	SM(d18:1/18:0)	0.0849742	0.0867763	0.0725801	0.104966	0.0831566	0.0830462	0.0747693	0.0762499	0.0848953		0.0616533	0.0523713	0.0572805			SM(d18:1/18:0)	0.0631206	0.0725696	0.0577681	0.0714942	0.071747	0.0556418	0.0712028	0.0701436	0.0626525	0.0599518	0.057346		SM(d18:1/18:0)	0.138209	0.137538	0.114315	0.132191	0.144207	0.122199	0.132851	0.156187	0.116893	0.104954	0.123425
	SM(d18:1/18:1)	0.00462385	0.00689761	0.0060301	0.00934685	0.00550854	0.00560658	0.00696452	0.00457499	0.00563567		0.00455527	0.00467505	0.00401609			SM(d18:1/18:1)	0.00636122	0.00858194	0.00669498	0.00739231	0.00619367	0.00754668	0.00925734	0.0090514	0.0102065	0.00563602	0.0094913		SM(d18:1/18:1)	0.00445239	0.00973607	0.00625322	0.00326712	0.0063828	0.00559412	0.00793317	0.00778337	0.00635079	0.00711712	0.00331076
	SM(d18:1/20:0)	0.0285969	0.0299585	0.026004	0.0419209	0.0291157	0.0323178	0.0255045	0.0304782	0.0275143		0.0234531	0.0214029	0.0209841			SM(d18:1/20:0)	0.0257554	0.0312351	0.0257238	0.0266079	0.0323532	0.0210204	0.0271948	0.0295908	0.0272403	0.0267929	0.0217675		SM(d18:1/20:0)	0.071603	0.0846507	0.0722199	0.0627735	0.0745146	0.0739799	0.0694952	0.0818277	0.0627152	0.053266	0.0780377
	SM(d18:1/20:1)	0.00832293	0.00850748	0.00798746	0.0114547	0.00984254	0.00832376	0.00779065	0.00923132	0.00915255		0.00855095	0.00788692	0.00823676			SM(d18:1/20:1)	0.00777701	0.00864272	0.00679062	0.00837443	0.00900498	0.00670816	0.00823738	0.00771579	0.00746648	0.00780478	0.00677002		SM(d18:1/20:1)	0.0207193	0.0304124	0.0244337	0.0160391	0.0218765	0.0203064	0.0241082	0.025656	0.0180105	0.0151712	0.0185575
	SM(d18:1/22:0)	0.899964	0.87795	0.810639	1.30043	0.904132	0.870231	0.833215	0.845424	0.85873		0.513237	0.465527	0.501509			SM(d18:1/22:0)	0.715727	0.920148	0.737372	0.871202	1.01759	0.688765	0.878104	0.858026	0.824349	0.799772	0.723441		SM(d18:1/22:0)	1.45039	1.68379	1.36136	1.55441	1.6734	1.49556	1.61408	1.94141	1.48781	1.2005	1.51277
	SM(d18:1/22:1)	0.0645165	0.0593893	0.0488431	0.0806413	0.0644527	0.0600371	0.0528879	0.0587132	0.0620866		0.0460194	0.0413755	0.0402421			SM(d18:1/22:1)	0.0638978	0.0752324	0.0560375	0.0711674	0.0819827	0.0544382	0.0657539	0.0727289	0.0592691	0.0654642	0.0540211		SM(d18:1/22:1)	0.130044	0.160388	0.14388	0.110023	0.148432	0.13949	0.14105	0.142463	0.118939	0.0972954	0.123119
	SM(d18:1/22:3)	0.00448426	0.00462022	0.00381744	0.0117528	0.00431052	0.00663987	0.0046221	0.00443266	0.00420873		0.00167878	0.00239106	0.00230414			SM(d18:1/22:3)	0.00209419	0.00272288	0.00313708	0.00280908	0.00360199	0.00191063	0.00287531	0.00278653	0.00252808	0.00218258	0.00241597		SM(d18:1/22:3)	0.00528306	0.00904679	0.00911184	0.00515746	0.00931904	0.00742749	0.00780418	0.00641881	0.00546078	0.00411691	0.00420776
	SM(d18:1/24:0)	1.17111	1.2829	1.12965	1.81865	1.32625	1.23647	1.32721	1.13293	1.22252		0.529333	0.489078	0.505165			SM(d18:1/24:0)	0.762862	0.968699	0.815743	1.05172	1.19174	0.790549	1.01987	0.950213	1.28752	0.907438	1.03535		SM(d18:1/24:0)	1.41141	1.67136	1.35221	1.63236	1.70398	1.79094	1.78264	2.05034	1.63967	1.23872	1.58835
	Sum SM	4.24716	4.13451	3.69033	5.91749	4.10466	4.34771	3.90149	4.10597	4.07419		2.19784	1.98628	2.13484			Sum SM	2.87981	3.56878	2.90187	3.50969	4.03165	2.55434	3.43545	3.28956	3.404	3.26589	2.99135		Sum SM	6.15222	7.06377	5.96565	6.40809	6.96274	7.0446	6.92321	7.79417	6.21335	5.3348	6.39676
	C1P(d18:1/18:0)	0.00308331	0.00469615	0.00380069	0.00178301	0.00203063	0.00291691	0.00316777	0.00166421	0.00353917		0.00144603	0.00243392	0.00169819			C1P(d18:1/18:0)	0.00502152	0.0066836	0.00734792	0.00727267	0.00623484	0.0116058	0.0092676	0.0150908	0.00644195	0.00608197	0.00648675		C1P(d18:1/18:0)	0.00579175	0.0129531	0.00789362	0.0137154	0.00535684	0.0243067	0.00722859	0.00798833	0.00485191	0.00566356	0.0056461
	C1P(d18:1/16:0)	0.0117988	0.0170069	0.0148293	0.00875112	0.00764386	0.0113474	0.00877469	0.00719129	0.0105608		0.00852434	0.0161687	0.0115102			C1P(d18:1/16:0)	0.0272084	0.0370198	0.0358615	0.0445518	0.0372571	0.0592705	0.0481147	0.0835853	0.0329773	0.0276309	0.0304846		C1P(d18:1/16:0)	0.0228241	0.0625635	0.0453671	0.0928851	0.0367355	0.0832648	0.0364893	0.0390685	0.0256088	0.0318804	0.0306654
	Sum C1P	0.0148821	0.0217031	0.0186299	0.0105341	0.00967449	0.0142643	0.0119425	0.0088555	0.0140999		0.00997036	0.0186026	0.0132084			Sum C1P	0.0322299	0.0437034	0.0432095	0.0518244	0.0434919	0.0708763	0.0573823	0.0986761	0.0394192	0.0337129	0.0369714		Sum C1P	0.0286158	0.0755166	0.0532607	0.106601	0.0420924	0.107571	0.0437179	0.0470569	0.0304607	0.0375439	0.0363115
nmol/1 × 106 PBMCs	treatment	veh.	1	2	2	3	3	4	4	5		veh.	1	5			treatment	veh.	1	1	2	2	3	3	4	4	5	5		treatment	veh.	1	1	2	2	3	3	4	4	5	5
	concentration [µM]		1	1	10	1	10	1	10	10			10	1			concentration [µM]		1	10	1	10	1	10	1	10	1	10		concentration [µM]		1	10	1	10	1	10	1	10	1	10
nmol/1 × 106 PBMCs	FFA(12:0)	0.178581	0.178585	0.148853	0.209414	0.190971	0.223362	0.180184	0.191762	0.182386		0.0717111	0.135969	0.113973			FFA(12:0)	0.0984022	0.0912199	0.0715703	0.0977088	0.149597	0.0688931	0.113458	0.15643	0.0949493	0.103085	0.115506		FFA(12:0)	0.451862	0.132363	0.48096	0.29353	0.206071	0.462915	0.141529	0.340349	0.206217	0.180736	0.173242
	FFA(14:0)	0.108134	0.133406	0.112563	0.175401	0.111424	0.193476	0.142886	0.131836	0.152653		0.0465779	0.129968	0.0984533			FFA(14:0)	0.156881	0.112058	0.0815973	0.0923687	0.146882	0.0971951	0.115563	0.205841	0.0824931	0.0913349	0.125938		FFA(14:0)	0.242562	0.102025	0.198657	0.21984	0.108987	0.264523	0.258416	0.19585	0.158777	0.0982948	0.451194
	FFA(16:0)	1.65894	1.42719	1.19037	1.71066	1.35118	1.81078	1.26028	1.42961	1.35818		0.456361	0.771893	0.648871			FFA(16:0)	1.82871	1.66335	1.40198	1.81418	1.85035	1.15111	1.59634	1.71368	1.31319	1.44331	1.89563		FFA(16:0)	3.67609	1.43999	3.17154	5.23229	1.72679	4.8835	3.67469	4.14191	3.24977	1.06486	5.92304
	FFA(18:0)	1.77014	1.64749	1.35996	1.96676	1.43015	2.19512	1.53345	1.61235	1.81539		0.457931	0.82373	0.634277			FFA(18:0)	2.29895	1.8078	1.50466	1.95201	1.87448	1.24877	1.71332	1.81557	1.26325	1.53658	2.14364		FFA(18:0)	4.75396	2.0322	4.0531	6.68145	2.30497	6.21209	4.50996	5.30825	4.24859	1.6039	6.91846
	FFA(14:1)	0.0171864	0.018497	0.0111286	0.0301316	0.0199949	0.0244309	0.0221349	0.0203693	0.0218893		0.00899185	0.019079	0.0147736			FFA(14:1)	0.0288575	0.0215633	0.0269829	0.0172758	0.0254782	0.0127359	0.0347121	0.0774796	0.0275623	0.0232335	0.0181342		FFA(14:1)	0.0496734	0.0179531	0.0631644	0.0241774	0.013635	0.0438378	0.0089719	0.0217943	0.0132153	0.0289071	0.0308061
	FFA(16:1)	0.0734323	0.0489564	0.0356517	0.188606	0.0867639	0.0993809	0.0732101	0.0729856	0.0755045		0.0259592	0.065157	0.0489881			FFA(16:1)	0.171752	0.0840895	0.133294	0.0821215	0.19725	0.066907	0.132523	0.23748	0.083727	0.101474	0.111382		FFA(16:1)	0.129753	0.162492	0.104351	0.113863	0.0568899	0.157397	0.117267	0.0421954	0.0572825	0.0640766	0.31615
	FFA(18:1)	0.249326	0.191994	0.128793	0.560283	0.271883	0.478764	0.237061	0.271465	0.600549		0.0805205	0.103767	0.0913808			FFA(18:1)	0.708576	0.240343	0.192735	0.232437	0.372559	0.246898	0.231806	0.339136	0.266457	0.201385	0.353911		FFA(18:1)	0.376552	0.207375	0.189022	0.590758	0.195559	0.408155	0.538693	0.363835	0.228807	0.099748	0.908904
	FFA(18:2)	0.0362385	0.0240099	0.0177848	0.0557215	0.0393591	0.0586106	0.0313519	0.0347568	0.0770683		0.0119976	0.015796	0.0124105			FFA(18:2)	0.149466	0.079885	0.0978627	0.063453	0.141431	0.046177	0.0719744	0.120364	0.0753778	0.08632	0.102049		FFA(18:2)	0.0947341	0.0419322	0.11372	0.201972	0.039792	0.0824988	0.0729883	0.0603871	0.0285928	0.035328	0.125269
	FFA(20:4)	0.00750741	0.0127553	0.00966061	0.0133585	0.0124379	0.0114715	0.00727803	0.00353104	0.00865612		0.00314705	0.00257298	0.00255956			FFA(20:4)	0.00375121	0.00548303	0.00760734	0.00837091	0.00778897	0.0078534	0.0105226	0.0130001	0.00847846	0.00586894	0.00862152		FFA(20:4)	0.00200828		0.00239865	0.00675293	0.00658562	0.00697215	0.00465023	0.00406031	0.00477623	0.00459766	0.00370752
	SUM FFA	4.09948	3.68288	3.01476	4.91033	3.51416	5.0954	3.48784	3.76867	4.29228		1.1632	2.06793	1.66569			SUM FFA	5.44535	4.10579	3.51829	4.35992	4.76582	2.94654	4.02022	4.67898	3.21549	3.59259	4.87481		SUM FFA	9.77719	4.13633	8.37692	13.3646	4.65928	12.5219	9.32716	10.4786	8.19603	3.18044	14.8508
